# Supplementary material for: Estimated prevalence of mucopolysaccharidoses from population-based exomes and genomes
Source: Orphanet J Rare Dis. 2020 Nov 18;15:324. doi: 10.1186/s13023-020-01608-0 (PMC7672855; doi:10.1186/s13023-020-01608-0)
Supplement: Supplementary file 4 — Additional file 4. The number of variants excluded from the analysis for each MPS gene. [file 13023_2020_1608_MOESM4_ESM.xlsx]

## Sheet: Sumary
	Gene	Global Frequency	African Frequency	Ashkenazi Jewish Frequency	East Asian Frequency	European (Finnish) Frequency	European (Non-Finnish) Frequency	Latino Frequency	Other Frequency	South Asian Frequency
1:X	IDUA Max	14085.9	18098.9	103117	62.1439	328.537	495.181	697.855	400.616	1001.01
X in 100,000		7.0993	5.5252	0.969768	1609.17	304.38	201.946	143.296	249.615	99.8992
CImax		7.10266	5.54492	0.992119	1610.84	304.877	202.006	144.382	251.855	100.028
CImin		7.09595	5.50548	0.947418	1607.49	303.882	201.887	142.211	247.377	99.7708
1:X	IDUA Min	40363.5	174974	135606	65.9212	356.997	555.11	1812.49	465.662	2178.09
X in 100,000		2.47748	0.571514	0.737432	1516.96	280.114	180.144	55.1727	214.748	45.9118
CImax		2.47883	0.575451	0.757022	1518.55	280.591	180.195	55.2846	216.828	45.9759
CImin		2.47613	0.567576	0.717842	1515.37	279.637	180.094	55.0608	212.668	45.8476
1:X	SGSH Max	42304.9	70791.2	2008202	13235.9	396716	41476.5	30622	55589.6	60782.8
X in 100,000		2.36379	1.41261	0.0497958	7.55523	0.25207	2.411	3.26562	1.7989	1.6452
CImax		2.3647	1.41895	0.0506091	7.60276	0.253801	2.41278	3.27646	1.82917	1.64928
CImin		2.36289	1.40626	0.0489824	7.50771	0.250338	2.40922	3.25479	1.76862	1.64112
1:X	SGSH Min	243048	334719	96550276	104100	1032458	162168	593095	1416327	673215
X in 100,000		0.411441	0.298758	0.00103573	0.960619	0.0968562	0.616646	0.168607	0.0706052	0.148541
CImax		0.411642	0.300609	0.0010793	0.967582	0.0974494	0.6171	0.169182	0.0723542	0.149233
CImin		0.411241	0.296908	0.000992165	0.953657	0.0962631	0.616192	0.168032	0.0688562	0.147849
1:X	NAGLU Max	65326.2	10117.1	1184554	85075.1	375287	63963.5	230331	137684	40093.7
X in 100,000		1.53078	9.88429	0.08442	1.17543	0.266463	1.56339	0.434158	0.726301	2.49416
CImax		1.53167	10.0874	0.085666	1.1809	0.26767	1.56536	0.435721	0.74427	2.49928
CImin		1.52988	9.68118	0.0831739	1.16997	0.265256	1.56143	0.432594	0.708332	2.48903
1:X	NAGLU Min	273731	16539	6057748	364727	468572	208529	671627	1453222	1254469
X in 100,000		0.365322	6.0463	0.0165078	0.274177	0.213415	0.479549	0.148892	0.0688126	0.079715
CImax		0.365666	6.20477	0.0168702	0.276071	0.214421	0.480414	0.149568	0.0705846	0.0801079
CImin		0.364978	5.88783	0.0161454	0.272284	0.212408	0.478683	0.148216	0.0670406	0.0793222
1:X	NAGLU* Max	7055.06	1871.63	21588.1	34137.2	1030.78	5956.71	114999	5703.6	36675.8
X in 100,000		14.1742	53.4293	4.63219	2.92936	97.0135	16.7878	0.869573	17.5328	2.72659
CImax		14.1775	53.907	4.65736	2.93986	97.1271	16.7958	0.872053	17.6716	2.73206
CImin		14.1709	52.9516	4.60701	2.91885	96.9	16.7798	0.867093	17.394	2.72112
1:X	HGSNAT Max	63890	42315.7	2652749	60335.8	915815	52368.3	55274.2	45727.6	97825.1
X in 100,000		1.56519	2.36319	0.0376967	1.65739	0.109192	1.90955	1.80916	2.18686	1.02223
CImax		1.56583	2.37123	0.038367	1.66468	0.109791	1.91124	1.81568	2.21071	1.02493
CImin		1.56455	2.35515	0.0370265	1.6501	0.108594	1.90786	1.80265	2.16302	1.01954
1:X	HGSNAT Min	939178	1001805	97022500	3198967	2233842	1127229	4360436	1233313	223056
X in 100,000		0.106476	0.0998198	0.00103069	0.0312601	0.0447659	0.0887132	0.0229335	0.0810824	0.448319
CImax		0.106573	0.10063	0.0010749	0.0315753	0.0450677	0.0889231	0.0230713	0.0831245	0.449748
CImin		0.10638	0.0990091	0.000986476	0.0309449	0.0444641	0.0885032	0.0227957	0.0790403	0.446889
1:X	GNS Max	217938	58051	35880.8	601706	1719794	293754	458197	127368	473202
X in 100,000		0.458846	1.72263	2.787	0.166194	0.0581465	0.340421	0.218247	0.78513	0.211326
CImax		0.45913	1.72882	2.80316	0.16733	0.0588233	0.340996	0.218985	0.803148	0.212081
CImin		0.458561	1.71643	2.77085	0.165058	0.0574698	0.339847	0.217509	0.767112	0.210572
1:X	GNS Min	1824082	117334	0	1883412	5649170	2936987	3518079	0	16082318
X in 100,000		0.0548221	0.852271	0	0.0530951	0.0177017	0.0340485	0.0284246	0	0.00621801
CImax		0.0548783	0.855728	0	0.0535924	0.0180433	0.0341518	0.0285754	0	0.00627374
CImin		0.0547659	0.848813	0	0.0525978	0.0173602	0.0339452	0.0282738	0	0.00616227
1:X	GALNS Max	42335.8	49365.1	31417.5	20208.3	141591	72510.6	37892.9	42760.3	28840.3
X in 100,000		2.36207	2.02572	3.18294	4.94846	0.70626	1.37911	2.63901	2.33862	3.46737
CImax		2.36307	2.0351	3.20152	4.96793	0.709194	1.38072	2.64577	2.36382	3.47425
CImin		2.36107	2.01634	3.16436	4.92899	0.703327	1.3775	2.63225	2.31342	3.46049
1:X	GALNS Min	399760	376895	1971525	63767.3	8203306	670670	523356	187535	755102
X in 100,000		0.25015	0.265326	0.0507222	1.5682	0.0121902	0.149105	0.191075	0.533234	0.132432
CImax		0.250336	0.267202	0.0515414	1.57409	0.0123111	0.149392	0.191716	0.541255	0.133086
CImin		0.249964	0.26345	0.0499029	1.56231	0.0120693	0.148817	0.190433	0.525213	0.131779
1:X	GLB1 Max	59641.2	31934.5	1513587	71564.6	25735.9	65006.8	96420.1	123741	77551.7
X in 100,000		1.67669	3.1314	0.0660682	1.39734	3.88563	1.5383	1.03713	0.80814	1.28946
CImax		1.67726	3.14225	0.0670331	1.40608	3.8954	1.53947	1.03934	0.819153	1.29243
CImin		1.67613	3.12056	0.0651033	1.3886	3.87586	1.53713	1.03492	0.797128	1.28649
1:X	GLB1 Min	219650	155522	3871432	385836	68583.4	192306	491189	467854	439847
X in 100,000		0.455269	0.642996	0.0258302	0.259177	1.45808	0.520004	0.203588	0.213742	0.227352
CImax		0.455464	0.646164	0.026299	0.260729	1.46229	0.52049	0.204233	0.217794	0.228181
CImin		0.455075	0.639829	0.0253615	0.257626	1.45387	0.519518	0.202942	0.20969	0.226522
1:X	ARSB Max	89447.5	41020.7	247363	77736.4	5204387	69544.6	51145.1	112733	273898
X in 100,000		1.11797	2.43779	0.404264	1.2864	0.0192146	1.43793	1.95522	0.887053	0.365099
CImax		1.1186	2.45727	0.408237	1.30016	0.0193933	1.4394	1.97044	0.920226	0.366516
CImin		1.11735	2.41831	0.40029	1.27263	0.0190358	1.43645	1.94	0.853879	0.363682
1:X	ARSB Min	568415	466862	54552996	122059	7682351	512262	202108	30030400	1950708
X in 100,000		0.175928	0.214196	0.00183308	0.819275	0.0130168	0.195213	0.494786	0.00332996	0.0512634
CImax		0.176073	0.215944	0.00191263	0.830163	0.0131529	0.195469	0.501141	0.00352228	0.0516297
CImin		0.175783	0.212448	0.00175353	0.808387	0.0128808	0.194956	0.488431	0.00313764	0.0508972
1:X	GUSB Max	87540.9	22632.1	3318700	74279.7	166042	142588	158157	130116	448184
X in 100,000		1.14232	4.4185	0.0301323	1.34626	0.602256	0.70132	0.632282	0.768547	0.223123
CImax		1.14408	4.4742	0.0307185	1.35204	0.605687	0.702198	0.634186	0.786722	0.223958
CImin		1.14057	4.36281	0.0295461	1.34049	0.598824	0.700443	0.630378	0.750371	0.222287
1:X	GUSB Min	480944	369882	16749896	264036	522127	440394	956822	3696981	2175483
X in 100,000		0.207924	0.270356	0.00597019	0.378737	0.191524	0.227069	0.104513	0.0270491	0.0459668
CImax		0.208097	0.272178	0.00615703	0.380835	0.193284	0.227488	0.104934	0.0279416	0.0462215
CImin		0.207752	0.268535	0.00578334	0.376639	0.189764	0.226651	0.104091	0.0261566	0.0457122
1:X	GUSB* Max	48671.8	20517.7	1398893	74279.7	54743.3	48109.6	117094	79462.9	429286
X in 100,000		2.05458	4.87385	0.0714851	1.34626	1.82671	2.07859	0.854014	1.25845	0.232945
CImax		2.05694	4.93233	0.0725814	1.35203	1.83349	2.08025	0.856345	1.2827	0.233807
CImin		2.05221	4.81538	0.0703888	1.34049	1.81992	2.07693	0.851684	1.2342	0.232084
1:X	GUSB* Min	148514	255498	3417958	264036	97422.8	85606.9	488922	596035	1980871
X in 100,000		0.673338	0.391393	0.0292572	0.378737	1.02645	1.16813	0.204531	0.167775	0.0504828
CImax		0.673679	0.393703	0.0298349	0.380832	1.0312	1.16921	0.205224	0.171159	0.0507554
CImin		0.672997	0.389083	0.0286796	0.376642	1.02171	1.16704	0.203839	0.164392	0.0502103
1:X	HYAL1 Max	227756	228690	456024	159092	6914752	217650	176096	433502	230746
X in 100,000		0.439066	0.437274	0.219287	0.628566	0.0144618	0.459454	0.567872	0.230679	0.433376
CImax		0.439294	0.439711	0.221661	0.634067	0.0145933	0.459963	0.569291	0.234936	0.434649
CImin		0.438837	0.434837	0.216913	0.623065	0.0143304	0.458944	0.566453	0.226422	0.432104
1:X	HYAL1 Min	926117	1291895	0	703926	11843435	956461	440783	947792	815968
X in 100,000		0.107978	0.0774057	0	0.14206	0.0084435	0.104552	0.226869	0.105508	0.122554
CImax		0.108057	0.0781112	0	0.144411	0.00852971	0.104712	0.227574	0.107875	0.123042
CImin		0.107899	0.0767	0	0.13971	0.00835728	0.104392	0.226164	0.103141	0.122066
*Gene frequency with high frequencies variants / CI is Confidence Interval

## Sheet: IDUA
Chrom	Position	RSID	Reference	Alternate	Consequence	Protein Consequence	Transcript Consequence	Annotation	Criterion	Consider Pathogenic?	Trancript	HSF	DS_AG	DS_AL	DS_DG	DS_DL	SpliceAI	SIFT INFRAME	Polyphen2	MutPred	PROVEAN	SIFT	REVEL	Soma	Polyphen2	MutPred	PROVEAN	SIFT	REVEL	Flags	Allele Count	Allele Number	Number of Homozygotes	Allele Frequency	Allele Count African	Allele Number African	Homozygote Count African	Allele Frequency African	Allele Count Ashkenazi Jewish	Allele Number Ashkenazi Jewish	Homozygote Count Ashkenazi Jewish	Allele Frequency Ashkenazi Jewish	Allele Count East Asian	Allele Number East Asian	Homozygote Count East Asian	Allele Frequency East Asian	Allele Count European (Finnish)	Allele Number European (Finnish)	Homozygote Count European (Finnish)
4	980544	.	C	A				upstream gene	posição	no																					5	10750	0	0.000465116	5	9916	0	0.000504236				#DIV/0!	0	8490	0	0	0	6312	0
4	980551	.	A	G				upstream gene	posição	no																					1	10756	0	9.29714e-05	0	9890	0	0				#DIV/0!	0	8464	0	0	0	6262	0
4	980601	rs189844468	C	G				upstream gene	posição	no																					4	10764	0	0.000371609	4	9886	0	0.000404613				#DIV/0!	0	8470	0	0	0	6250	0
4	980614	.	G	A				upstream gene	posição	no																					3	10764	0	0.000278707	0	9834	0	0				#DIV/0!	0	8430	0	0	0	6154	0
4	980632	.	C	T				upstream gene	posição	no																					1	10760	0	9.29368e-05	0	9846	0	0				#DIV/0!	0	8438	0	0	0	6164	0
4	980676	.	C	T				upstream gene	posição	no																					1	10756	0	9.29714e-05	0	9838	0	0				#DIV/0!	1	8442	0	0.000118455	0	6172	0
4	980677	.	G	A				upstream gene	posição	no																					2	10758	0	0.000185908	0	9822	0	0				#DIV/0!	0	8438	0	0	0	6154	0
4	980733	rs755100585	C	A				upstream gene	posição	no																					1	30768	0	3.25013e-05	0	8654	0	0	0	302	0	0	0	1622	0	0	0	3470	0
4	980735	.	C	T				upstream gene	posição	no																					1	30854	0	3.24107e-05	1	8686	0	0.000115128	0	302	0	0	0	1622	0	0	0	3484	0
4	980736	.	C	T				upstream gene	posição	no																					1	30860	0	3.24044e-05	0	8684	0	0	0	302	0	0	0	1622	0	0	0	3484	0
4	980740	rs552532974	C	T				upstream gene	posição	no																					36	30864	0	0.00116641	22	8688	0	0.00253223	0	302	0	0	0	1622	0	0	2	3486	0
4	980784	.	G	A				upstream gene	posição	no																					2	30682	0	6.51848e-05	1	8638	0	0.000115768	0	300	0	0	1	1620	0	0.000617284	0	3460	0
4	980801	.	G	A			c.-72G>A	5' UTR	posição	no																					2	30746	0	6.50491e-05	0	8652	0	0	0	298	0	0	0	1620	0	0	0	3466	0
4	980802	.	C	T			c.-71C>T	5' UTR	posição	no																					10	30806	0	0.000324612	1	8672	0	0.000115314	0	300	0	0	0	1618	0	0	0	3470	0
4	980811	.	C	G			c.-62C>G	5' UTR	posição	no																					1	30822	0	3.24444e-05	1	8670	0	0.00011534	0	298	0	0	0	1620	0	0	0	3476	0
4	980818	.	G	A			c.-55G>A	5' UTR	posição	no																					1	30828	0	3.2438e-05	0	8668	0	0	0	298	0	0	0	1622	0	0	0	3468	0
4	980829	.	G	C			c.-44G>C	5' UTR	posição	no																					3	157938	0	1.89948e-05	0	7834	0	0	0	7210	0	0	0	11834	0	0	0	7216	0
4	980834	rs778289738	T	G			c.-39T>G	5' UTR	posição	no																					8	155026	0	5.16042e-05	1	6844	0	0.000146113	0	7282	0	0	4	10846	0	0.0003688	0	7320	0
4	980838	rs770958734	G	C			c.-35G>C	5' UTR	posição	no																					2	147952	0	1.35179e-05	0	5896	0	0	0	7106	0	0	0	9612	0	0	0	7376	0
4	980846	.	C	T			c.-27C>T	5' UTR	posição	no																					1	46536	0	2.14887e-05	0	1352	0	0				#DIV/0!	0	1788	0	0	0	480	0
4	980849	.	C	G			c.-24C>G	5' UTR	posição	no																					1	46278	0	2.16085e-05	0	1150	0	0				#DIV/0!	0	1468	0	0	0	390	0
4	980850	.	G	A			c.-23G>A	5' UTR	posição	no																					1	46036	0	2.17221e-05	1	1032	98	0.000968992				#DIV/0!	520	1196	105	0.434783	215	348	58
4	980852	rs766603377	A	G			c.-21A>G	5' UTR	posição	no																					1	30800	0	3.24675e-05	0	8684	0	0	0	302	0	0	0	1618	0	0	0	3428	0
4	980861	.	G	A			c.-12G>A	5' UTR	posição	no																					1	42966	0	2.32742e-05	0	606	0	0				#DIV/0!	4	700	0	0.00571429	0	150	0
4	980862	.	C	T			c.-11C>T	5' UTR	posição	no																					1	42344	0	2.36161e-05	1	120	6	0.00833333				#DIV/0!	33	92	5	0.358696	3	6	0
4	980865	rs763960374	G	A			c.-8G>A	5' UTR	posição	no																					1	30770	0	3.24992e-05	1	8684	0	0.000115154	0	302	0	0	0	1622	0	0	0	3406	0
4	980866	.	C	A			c.-7C>A	5' UTR	posição	no																					1	30752	0	3.25182e-05	1	8676	0	0.00011526	0	302	0	0	0	1622	0	0	0	3396	0
4	980874	.	T	C	p.Met1T	p.Met1T	c.2T>C	start lost	tipo	yes																					1	34362	0	2.91019e-05	0	9274	0	0				#DIV/0!	0	8422	0	0	0	5476	0
4	980878	.	T	TCCCCTGCGC	p.Leu4_Pro6dup	p.Leu4_Pro6dup	c.11_19dupTGCGCCCCC	inframe insertion	avaliação	yes								damaging													1	30732	0	3.25394e-05	1	8682	0	0.000115181	0	302	0	0	0	1622	0	0	0	3394	0
4	980882	.	C	T	p.Leu4Leu	p.Leu4Leu	c.10C>T	synonymous	tipo	no																					1	30754	0	3.25161e-05	1	8684	0	0.000115154	0	302	0	0	0	1622	0	0	0	3390	0
4	980883	rs180984980	T	C	p.Leu4Pro	p.Leu4Pro	c.11T>C	missense	Homo	no									0	0	0	0	0	0	benign	Not deleterious	Neutral	Tolerated	Neutral		59	126736	1	0.000465535	0	11424	0	0	14	6714	0	0.0020852	0	5794	0	0	1	8844	0
4	980887	.	C	T	p.Ala5Val‰ÛÊ	p.Ala5Val	c.13C>T	missense non-canonical	tipo	no																					2	25380	0	7.88022e-05	0	5398	0	0				#DIV/0!	1	4992	0	0.000200321	0	1844	0
4	980891	.	C	T	p.Arg7Cys	p.Arg7Cys	c.19C>T	missense	avaliação	max									1	0	0	1	1	3	possibly damaging	Not deleterious	Neutral	Damaging	Disease		1	22074	0	4.53022e-05	0	192	0	0				#DIV/0!	0	132	0	0	0	2	0
4	980896	rs11248061	C	A	p.Pro8Glnâ€	p.Pro8Gln	c.22C>A	missense non-canonical	tipo	no																					48513	108788	11257	0.445941	3591	10426	619	0.344427	2442	6288	477	0.388359	1424	4374	255	0.32556	3560	8034	773
4	980902	rs549738466	G	GCTGGCGCTC	p.Leu13_Ala15dup	p.Leu13_Ala15dup	c.36_44dupGCTCCTGGC	inframe insertion	avaliação	yes								damaging													3	103844	0	2.88895e-05	1	10120	0	9.88142e-05	0	6126	0	0	0	4088	0	0	0	7856	0
4	980902	.	G	A	p.Cys10Tyr‰ÛÊ	p.Cys10Tyr	c.28G>A	missense non-canonical	tipo	no																					5	13198	0	0.000378845	0	5332	0	0				#DIV/0!	0	4884	0	0	0	1816	0
4	980906	rs398123260	GCGCTCCTGGCCT	G	p.Ser16_Ala19del	p.Ser16_Ala19del	c.46_57delTCGCTCCTGGCC	inframe deletion	avaliação	no								neutral													2	30752	0	6.50364e-05	0	8688	0	0	0	302	0	0	0	1620	0	0	0	3384	0
4	980906	rs398123260	G	GCGCTCCTGGCCT	p.Ser16_Ala19dup	p.Ser16_Ala19dup	c.46_57dupTCGCTCCTGGCC	inframe insertion	avaliação	yes								damaging													1	30752	0	3.25182e-05	0	8688	0	0	0	302	0	0	0	1620	0	0	0	3384	0
4	980907	.	C	T	p.Ala12Val	p.Ala12Val	c.35C>T	missense	avaliação	no									0	0	0	0	0	0	benign	Not deleterious	Neutral	Tolerated	Neutral		3	30754	0	9.75483e-05	2	8686	0	0.000230256	0	302	0	0	1	1620	0	0.000617284	0	3388	0
4	980914	.	G	C	p.Trp14Serâ€	p.Trp14Ser	c.40G>C	missense non-canonical	tipo	no																					1	30738	0	3.2533e-05	0	8682	0	0	0	302	0	0	0	1618	0	0	0	3382	0
4	980931	rs751289519	CG	C	p.Pro22ArgfsTer86	p.Pro22ArgfsTer86	c.60delG	frameshift	avaliação	yes								damaging													2	30750	0	6.50407e-05	1	8688	0	0.000115101	0	302	0	0	0	1618	0	0	0	3386	0
4	980932	rs10902762	G	A	p.Arg20Hisâ€	p.Arg20His	c.58G>A	missense non-canonical	tipo	no																					35359	77548	8285	0.455963	3069	9254	506	0.33164	1837	4246	379	0.432642	681	2234	112	0.304834	3129	6958	686
4	980933	rs778952883	C	A	p.Pro21Thr	p.Pro21Thr	c.61C>A	missense	avaliação	no									0	0	0	0	0	0	benign	Not deleterious	Neutral	Tolerated	Neutral		3	78234	0	3.83465e-05	1	9296	0	0.000107573	0	4346	0	0	0	2308	0	0	0	6924	0
4	980933	rs778952883	C	T	p.Pro21Ser	p.Pro21Ser	c.61C>T	missense	avaliação	no									0	0	0	0	0	0	benign	Not deleterious	Neutral	Tolerated	Neutral		2	47492	0	4.21124e-05	0	612	0	0	0	4044	0	0	0	688	0	0	0	3538	0
4	980936	.	C	G	p.Pro22Ala	p.Pro22Ala	c.64C>G	missense	avaliação	no									0	0	0	0	1	1	benign	Not deleterious	Neutral	Tolerated	Disease		1	30738	0	3.2533e-05	1	8684	0	0.000115154	0	302	0	0	0	1620	0	0	0	3382	0
4	980937	rs745879759	C	T	p.Pro22Leu	p.Pro22Leu	c.65C>T	missense	avaliação	no									0	0	0	0	0	0	benign	Not deleterious	Neutral	Tolerated	Neutral		2	30728	0	6.50872e-05	0	8680	0	0	0	302	0	0	2	1620	0	0.00123457	0	3384	0
4	980938	.	G	A	p.Arg22Glnâ€	p.Arg22Gln	c.64G>A	missense non-canonical	tipo	no																					1	30716	0	3.25563e-05	1	8674	0	0.000115287	0	302	0	0	0	1620	0	0	0	3392	0
4	980940	.	T	G	p.Val23Gly	p.Val23Gly	c.68T>G	missense	avaliação	no									0	0	0	0	0	0	benign	Not deleterious	Neutral	Tolerated	Neutral		1	30744	0	3.25267e-05	0	8684	0	0	0	302	0	0	1	1620	0	0.000617284	0	3394	0
4	980948	rs746809894	G	A	p.Ala26Thr	p.Ala26Thr	c.76G>A	missense	avaliação	no									0	0	0	0	0	0	benign	Not deleterious	Neutral	Tolerated	Neutral		18	89386	0	0.000201374	0	9378	0	0	0	5434	0	0	9	2802	0	0.00321199	0	7400	0
4	980958	rs768462916	C	G	p.Pro29Arg	p.Pro29Arg	c.86C>G	missense	avaliação	no									0	0	0	1	0	1	benign	Not deleterious	Neutral	Damaging	Neutral		5	69896	0	7.15349e-05	0	810	0	0	3	6058	0	0.000495213	0	1930	0	0	0	4424	0
4	980962	rs553425887	C	G	p.His30Gln	p.His30Gln	c.90C>G	missense	avaliação	no									0	0	0	1	0	1	benign	Not deleterious	Neutral	Damaging	Neutral		1	72490	0	1.3795e-05	0	836	0	0	0	6256	0	0	0	2140	0	0	0	4542	0
4	980971	rs10794537	T	G	p.His33Gln	p.His33Gln	c.99T>G	missense	Homo	no									0	0	0	0	0	0	benign	Not deleterious	Neutral	Tolerated	Neutral		92436	110100	39108	0.839564	9151	9570	4372	0.956217	6104	6814	2738	0.895803	3947	4612	1694	0.855811	6417	8150	2547
4	980984	.	C	T	p.Arg38Cys	p.Arg38Cys	c.112C>T	missense	avaliação	max									1	0	1	1	1	4	probably damaging	Not deleterious	Deleterious	Damaging	Disease		1	30834	0	3.24317e-05	0	8692	0	0	0	302	0	0	0	1622	0	0	0	3436	0
4	980985	.	G	T	p.Arg38Leu	p.Arg38Leu	c.113G>T	missense	avaliação	max									1	0	1	1	0	3	possibly damaging	Not deleterious	Deleterious	Damaging	Neutral		1	30820	0	3.24465e-05	0	8688	0	0	0	302	0	0	0	1622	0	0	0	3430	0
4	980986	.	C	T	p.Ala38Valâ€	p.Ala38Val	c.112C>T	missense non-canonical	tipo	no																					1	30824	0	3.24423e-05	0	8688	0	0	0	302	0	0	1	1622	0	0.000616523	0	3430	0
4	981003	.	G	C	p.Arg44Pro	p.Arg44Pro	c.131G>C	missense	avaliação	no									1	0	0	0	1	2	probably damaging	Not deleterious	Neutral	Tolerated	Disease		1	30820	0	3.24465e-05	0	8684	0	0	0	302	0	0	0	1622	0	0	0	3454	0
4	981012	.	G	A	p.Trp47Ter	p.Trp47Ter	c.140G>A	stop gained	tipo	yes																					1	30872	0	3.23918e-05	0	8708	0	0	0	302	0	0	0	1622	0	0	0	3458	0
4	981016	.	G	C	p.Arg48Ser	p.Arg48Ser	c.144G>C	missense	avaliação	max									1	0	0	1	1	3	possibly damaging	Not deleterious	Neutral	Damaging	Disease		1	98974	0	1.01037e-05	0	1734	0	0	0	7050	0	0	0	5802	0	0	0	5104	0
4	981016	.	G	T	p.Arg48Ser	p.Arg48Ser	c.144G>T	missense	avaliação	max									1	0	0	1	1	3	possibly damaging	Not deleterious	Neutral	Damaging	Disease		4	129848	0	3.08052e-05	2	10440	0	0.000191571	0	7352	0	0	0	7424	0	0	0	8566	0
4	981031	.	G	A	c.158+1G>A		c.158+1G>A	splice donor	avaliação	yes	ENST00000247933	most probably affecting splicing	0	0.02	0.15	0.98	Pathogenic														1	107718	0	9.2835e-06	0	2798	0	0	0	7282	0	0	0	7246	0	0	0	5190	0
4	981037	.	G	T	c.158+7G>T		c.158+7G>T	splice region	avaliação	no	ENST00000247933	No significant	0	0	0.01	0.01	No significant														1	107096	0	9.33742e-06	0	2782	0	0	0	7260	0	0	1	7158	0	0.000139704	0	5174	0
4	981038	.	C	T	c.158+8C>T		c.158+8C>T	splice region	avaliação	no	ENST00000247933	No significant	0	0	0	0.01	No significant														1	107258	0	9.32331e-06	0	2770	0	0	0	7270	0	0	1	7190	0	0.000139082	0	5170	0
4	981039	.	T	A			c.158+9T>A	intron	posição	no																					2	30828	0	6.48761e-05	0	8678	0	0	0	302	0	0	0	1620	0	0	0	3474	0
4	981047	.	C	A			c.158+17C>A	intron	posição	no																					1	108054	0	9.25463e-06	0	2934	0	0	0	7276	0	0	0	7280	0	0	0	5178	0
4	981054	rs754797954	A	C			c.158+24A>C	intron	posição	no																					1	106944	0	9.35069e-06	0	2866	0	0	0	7252	0	0	0	7128	0	0	0	5170	0
4	981058	rs761826464	C	G			c.158+28C>G	intron	posição	no																					12	138160	0	8.68558e-05	1	11582	0	8.63409e-05	0	7570	0	0	0	8776	0	0	0	8636	0
4	981076	.	G	A			c.158+46G>A	intron	posição	no																					2	30868	0	6.4792e-05	0	8676	0	0	0	302	0	0	0	1622	0	0	0	3486	0
4	981086	.	C	T			c.158+56C>T	intron	posição	no																					3	30860	0	9.72132e-05	0	8680	0	0	0	302	0	0	0	1622	0	0	0	3490	0
4	981543	.	G	A			c.159-54G>A	intron	posição	no																					1	30922	0	3.23394e-05	0	8718	0	0	0	302	0	0	0	1622	0	0	0	3490	0
4	981548	rs764904212	G	A			c.159-49G>A	intron	posição	no																					3	263954	0	1.13656e-05	0	22676	0	0	0	9784	0	0	0	18566	0	0	0	24646	0
4	981551	rs772855609	A	G			c.159-46A>G	intron	posição	no																					1	234080	0	4.27204e-06	0	14096	0	0	0	9514	0	0	0	16982	0	0	0	21348	0
4	981562	.	G	A			c.159-35G>A	intron	posição	no																					1	234474	0	4.26487e-06	0	14094	0	0	0	9520	0	0	0	16998	0	0	0	21314	0
4	981564	rs373759069	C	T			c.159-33C>T	intron	posição	no																					5	265554	0	1.88286e-05	5	22850	0	0.000218818	0	9830	0	0	0	18616	0	0	0	24846	0
4	981565	rs765973410	T	G			c.159-32T>G	intron	posição	no																					1	234852	0	4.258e-06	0	14164	0	0	0	9536	0	0	0	17002	0	0	0	21396	0
4	981566	rs751187926	C	T			c.159-31C>T	intron	posição	no																					4	234574	0	1.70522e-05	2	14140	0	0.000141443	0	9532	0	0	1	16978	0	5.88998e-05	0	21364	0
4	981567	.	G	A			c.159-30G>A	intron	posição	no																					1	108328	0	9.23122e-06	0	8764	0	0				#DIV/0!	0	8290	0	0	0	5410	0
4	981567	.	G	C			c.159-30G>C	intron	posição	no																					2	108328	0	1.84624e-05	0	8818	0	0				#DIV/0!	0	8310	0	0	0	5466	0
4	981568	rs754402488	G	A			c.159-29G>A	intron	posição	no																					2	235100	0	8.50702e-06	0	14224	0	0	0	9540	0	0	0	17014	0	0	0	21418	0
4	981573	rs398123255	GAGCCGCCCCTTTGTTGTCCCC	G	c.159-19_160delGCCCC...		c.159-19_160delGCCCCTTTGTTGTCCCCAGCC	splice region	avaliação	yes	ENST00000247933	most probably affecting splicing	0.42	0.99	0	0.3	Pathogenic														1	30930	0	3.23311e-05	1	8720	0	0.000114679	0	302	0	0	0	1622	0	0	0	3492	0
4	981575	rs757758111	G	C			c.159-22G>C	intron	posição	no																					10	266764	0	3.74863e-05	9	23010	0	0.000391134	0	9854	0	0	0	18642	0	0	0	24964	0
4	981577	rs779331976	C	G			c.159-20C>G	intron	posição	no																					1	30918	0	3.23436e-05	0	8716	0	0	0	302	0	0	1	1622	0	0.000616523	0	3490	0
4	981577	rs779331976	C	T			c.159-20C>T	intron	posição	no																					1	236482	0	4.22865e-06	0	14384	0	0	0	9572	0	0	0	17046	0	0	0	21610	0
4	981577	.	C	A			c.159-20C>A	intron	posição	no																					1	110016	0	9.08959e-06	0	8948	0	0				#DIV/0!	0	8344	0	0	0	5552	0
4	981578	rs375799555	G	A			c.159-19G>A	intron	posição	no																					7	236426	0	2.96076e-05	0	14376	0	0	0	9572	0	0	0	17072	0	0	0	21578	0
4	981588	.	T	C			c.159-9T>C	intron	posição	no																					1	238066	0	4.20052e-06	0	14580	0	0	0	9600	0	0	0	17126	0	0	0	21796	0
4	981589	.	G	A	c.159-8G>A		c.159-8G>A	splice region	avaliação	no	ENST00000247933	No significant	0.05	0	0	0.02	No significant														10	268894	0	3.71894e-05	10	23318	0	0.000428853	0	9910	0	0	0	18738	0	0	0	25276	0
4	981590	.	TC	T	c.159-3delC		c.159-3delC	splice region	avaliação	max	ENST00000247933	most probably affecting splicing	0.01	0.01	0	0.08	No significant														1	237798	0	4.20525e-06	0	14570	0	0	0	9596	0	0	0	17120	0	0	0	21706	0
4	981591	rs538533905	C	T	c.159-6C>T		c.159-6C>T	splice region	avaliação	no	ENST00000247933	No significant	0	0.01	0	0	No significant														1	237886	0	4.20369e-06	1	14568	0	6.86436e-05	0	9598	0	0	0	17108	0	0	0	21754	0
4	981594	rs780178663	C	T	c.159-3C>T		c.159-3C>T	splice region	avaliação	no	ENST00000247933	No significant	0.01	0.01	0.01	0	No significant														5	238278	0	2.09839e-05	0	14606	0	0	0	9616	0	0	0	17120	0	0	1	21846	0
4	981597	rs758190824	C	T	p.Ala53Valâ€	p.Ala53Val	c.157C>T	missense non-canonical	tipo	no																					5	269280	0	1.8568e-05	0	23342	0	0	0	9910	0	0	0	18744	0	0	4	25380	0
4	981598	rs768389832	C	T	p.Pro54Ser	p.Pro54Ser	c.160C>T	missense	avaliação	yes									1	1	1	1	1	5	probably damaging	Disease	Deleterious	Damaging	Disease		3	238710	0	1.25676e-05	0	14668	0	0	0	9624	0	0	3	17130	0	0.000175131	0	21918	0
4	981600	.	C	A	p.Pro54Hisâ€	p.Pro54His	c.160C>A	missense non-canonical	tipo	no																					1	30936	0	3.23248e-05	0	8716	0	0	0	302	0	0	0	1622	0	0	0	3494	0
4	981600	.	C	G	p.Pro54Argâ€	p.Pro54Arg	c.160C>G	missense non-canonical	tipo	no																					1	238882	0	4.18617e-06	1	14682	0	6.81106e-05	0	9622	0	0	0	17126	0	0	0	21950	0
4	981601	rs776561903	C	G	p.Pro55Ala	p.Pro55Ala	c.163C>G	missense	avaliação	max									1	0	1	0	1	3	probably damaging	Not deleterious	Deleterious	Tolerated	Disease		2	238914	0	8.37121e-06	0	14698	0	0	0	9628	0	0	0	17126	0	0	0	21954	0
4	981602	rs199554923	C	T	p.Pro55Leu	p.Pro55Leu	c.164C>T	missense	avaliação	max									1	0	1	1	1	4	probably damaging	Not deleterious	Deleterious	Damaging	Disease		8	238866	0	3.34916e-05	2	14698	0	0.000136073	0	9628	0	0	0	17118	0	0	0	21944	0
4	981612	rs769869439	C	T	p.Thr58Ileâ€	p.Thr58Ile	c.172C>T	missense non-canonical	tipo	no																					1	239442	0	4.17638e-06	0	14792	0	0	0	9644	0	0	0	17140	0	0	0	22032	0
4	981617	rs773238336	A	G	p.Gln60Arg	p.Gln60Arg	c.179A>G	missense	avaliação	no									0	0	0	0	0	0	benign	Not deleterious	Neutral	Tolerated	Neutral		15	270458	0	5.54615e-05	0	23528	0	0	0	9956	0	0	0	18776	0	0	0	25494	0
4	981628	rs794727240	TAC	T	p.Tyr64CysfsTer67	p.Tyr64CysfsTer67	c.191_192delAC	frameshift	avaliação	yes								damaging													1	30918	0	3.23436e-05	1	8712	0	0.000114784	0	302	0	0	0	1620	0	0	0	3490	0
4	981630	rs121965022	C	T	p.Thr64Metâ€	p.Thr64Met	c.190C>T	missense non-canonical	tipo	no																					1	239520	0	4.17502e-06	1	14838	0	6.73945e-05	0	9662	0	0	0	17154	0	0	0	22016	0
4	981631	rs762406262	G	A	p.Val65Ile	p.Val65Ile	c.193G>A	missense	avaliação	no									1	0	0	0	0	1	possibly damaging	Not deleterious	Neutral	Tolerated	Neutral		4	239468	0	1.67037e-05	0	14842	0	0	0	9664	0	0	0	17156	0	0	0	21996	0
4	981633	.	C	T	p.Ser65Pheâ€	p.Ser65Phe	c.193C>T	missense non-canonical	tipo	no																					1	30932	0	3.2329e-05	0	8718	0	0	0	302	0	0	1	1622	0	0.000616523	0	3492	0
4	981634	rs765883088	C	G	p.Leu66Val	p.Leu66Val	c.196C>G	missense	avaliação	max									1	1	0	1	1	4	probably damaging	Disease	Neutral	Damaging	Disease		1	239606	0	4.17352e-06	0	14862	0	0	0	9668	0	0	0	17162	0	0	1	22022	0
4	981634	rs765883088	C	T	p.Leu66Phe	p.Leu66Phe	c.196C>T	missense	avaliação	max									1	1	0	1	1	4	probably damaging	Disease	Neutral	Damaging	Disease		1	239606	0	4.17352e-06	0	14862	0	0	0	9668	0	0	0	17162	0	0	0	22022	0
4	981636	rs773925781	C	G	p.Ser66Terâ€	p.Ser66Ter	c.196C>G	stop gained non-canonical	tipo	no																					3	239266	0	1.25383e-05	0	14846	0	0	0	9660	0	0	0	17154	0	0	0	21960	0
4	981637	rs370442463	A	G	p.Ser67Gly	p.Ser67Gly	c.199A>G	missense	avaliação	no									0	1	0	0	0	1	benign	Disease	Neutral	Tolerated	Neutral		4	270240	0	1.48017e-05	4	23562	0	0.000169765	0	9962	0	0	0	18776	0	0	0	25466	0
4	981637	rs370442463	A	T	p.Ser67Cys	p.Ser67Cys	c.199A>T	missense	avaliação	yes									1	1	1	1	1	5	probably damaging	Disease	Deleterious	Damaging	Disease		11	239342	0	4.59593e-05	0	14852	0	0	0	9660	0	0	0	17154	0	0	0	21980	0
4	981641	rs754212720	G	A	p.Trp68Ter	p.Trp68Ter	c.203G>A	stop gained	tipo	yes																					1	239290	0	4.17903e-06	0	14848	0	0	0	9666	0	0	0	17156	0	0	0	21958	0
4	981642	.	G	A	p.Trp68Ter	p.Trp68Ter	c.204G>A	stop gained	tipo	yes																					1	239370	0	4.17763e-06	0	14852	0	0	0	9668	0	0	0	17160	0	0	0	21956	0
4	981646	rs121965020	C	T	p.Gln70Ter	p.Gln70Ter	c.208C>T	stop gained	tipo	yes																					142	270128	0	0.000525677	4	23548	0	0.000169866	0	9970	0	0	0	18788	0	0	53	25426	0
4	981652	rs765763734	C	T	p.Leu72Phe	p.Leu72Phe	c.214C>T	missense	avaliação	no									1	0	0	0	1	2	possibly damaging	Not deleterious	Neutral	Tolerated	Disease		2	238764	0	8.37647e-06	0	14788	0	0	0	9660	0	0	2	17154	0	0.000116591	0	21856	0
4	981654	.	C	G	p.Ser72Terâ€	p.Ser72Ter	c.214C>G	stop gained non-canonical	tipo	no																					2	269498	0	7.42121e-06	0	23498	0	0	0	9960	0	0	0	18760	0	0	0	25330	0
4	981660	rs750898638	C	T	p.Ser74Leuâ€	p.Ser74Leu	c.220C>T	missense non-canonical	tipo	no																					10	238242	0	4.19741e-05	0	14760	0	0	0	9656	0	0	0	17130	0	0	0	21754	0
4	981661	rs758452450	G	A	p.Ala75Thr	p.Ala75Thr	c.223G>A	missense	avaliação	max									1	1	1	0	1	4	probably damaging	Disease	Deleterious	Tolerated	Disease		1	30906	0	3.23562e-05	0	8706	0	0	0	302	0	0	0	1622	0	0	0	3490	0
4	981662	.	C	T	p.Ala75Val	p.Ala75Val	c.224C>T	missense	avaliação	yes									1	1	1	1	1	5	probably damaging	Disease	Deleterious	Damaging	Disease		1	237658	0	4.20773e-06	0	14722	0	0	0	9640	0	0	0	17110	0	0	0	21628	0
4	981665	rs780165694	A	G	p.Tyr76Cys	p.Tyr76Cys	c.227A>G	missense	avaliação	max									1	0	1	1	1	4	probably damaging	Not deleterious	Deleterious	Damaging	Disease		3	237396	0	1.26371e-05	0	14684	0	0	2	9636	0	0.000207555	0	17102	0	0	0	21600	0
4	981671	rs751792135	G	A	p.Gly78Asp	p.Gly78Asp	c.233G>A	missense	avaliação	yes									1	1	1	1	1	5	probably damaging	Disease	Deleterious	Damaging	Disease		2	236106	0	8.47077e-06	0	14590	0	0	0	9608	0	0	1	17068	0	5.85892e-05	0	21454	0
4	981671	rs751792135	G	C	p.Gly78Ala	p.Gly78Ala	c.233G>C	missense	avaliação	yes									1	1	1	1	1	5	possibly damaging	Disease	Deleterious	Damaging	Disease		1	236106	0	4.23539e-06	0	14590	0	0	0	9608	0	0	1	17068	0	5.85892e-05	0	21454	0
4	981672	rs138932617	C	T	p.Ala78Valâ€	p.Ala78Val	c.232C>T	missense non-canonical	tipo	no																					234	266158	0	0.000879177	0	23238	0	0	8	9878	0	0.000809881	0	18640	0	0	3	24870	0
4	981673	rs58037052	G	A	p.Ala79Thr	p.Ala79Thr	c.235G>A	missense	Homo	no									1	1	0	1	1	4	probably damaging	Disease	Neutral	Damaging	Disease		793	265822	9	0.0029832	721	23208	9	0.0310669	0	9876	0	0	0	18620	0	0	0	24808	0
4	981674	.	C	T	p.Ala79Val	p.Ala79Val	c.236C>T	missense	avaliação	yes									1	1	1	1	1	5	probably damaging	Disease	Deleterious	Damaging	Disease		1	87410	0	1.14403e-05	0	10136	2	0				#DIV/0!	993	8546	45	0.116195	324	6516	8
4	981675	rs769676234	C	G	p.Pro79Argâ€	p.Pro79Arg	c.235C>G	missense non-canonical	tipo	no																					2	233646	0	8.55996e-06	0	14364	0	0	0	9558	0	0	0	16942	0	0	0	21176	0
4	981675	rs769676234	C	T	p.Pro79Leuâ€	p.Pro79Leu	c.235C>T	missense non-canonical	tipo	no																					4	233646	0	1.71199e-05	0	14364	0	0	0	9558	0	0	0	16942	0	0	0	21176	0
4	981676	rs749227148	G	A	p.Val80Ile	p.Val80Ile	c.238G>A	missense	avaliação	no									1	1	0	0	0	2	possibly damaging	Disease	Neutral	Tolerated	Neutral		4	233476	0	1.71324e-05	1	14336	0	6.97545e-05	0	9558	0	0	0	16950	0	0	0	21156	0
4	981678	rs373277285	C	G	p.Ser80Cysâ€	p.Ser80Cys	c.238C>G	missense non-canonical	tipo	no																					15	264192	0	5.67769e-05	15	23010	0	0.00065189	0	9858	0	0	0	18524	0	0	0	24586	0
4	981679	rs773908263	C	A	p.Pro81Thr	p.Pro81Thr	c.241C>A	missense	avaliação	yes									1	1	1	1	1	5	probably damaging	Disease	Deleterious	Damaging	Disease		1	232742	0	4.2966e-06	0	14238	0	0	0	9542	0	0	0	16866	0	0	0	21056	0
4	981679	rs773908263	C	T	p.Pro81Ser	p.Pro81Ser	c.241C>T	missense	avaliação	yes									1	1	1	1	1	5	probably damaging	Disease	Deleterious	Damaging	Disease		7	232742	0	3.00762e-05	0	14238	0	0	0	9542	0	0	0	16866	0	0	0	21056	0
4	981683	rs794727239	A	C	p.His82Pro	p.His82Pro	c.245A>C	missense	avaliação	max									1	1	1	0	1	4	probably damaging	Disease	Deleterious	Tolerated	Disease		2	261916	0	7.63604e-06	0	22834	0	0	0	9812	0	0	0	18382	0	0	0	24294	0
4	981684	rs148775298	C	G	p.His82Gln	p.His82Gln	c.246C>G	missense	Homo	no									1	0	1	0	1	3	probably damaging	Not deleterious	Deleterious	Tolerated	Disease		766	261890	2	0.00292489	18	22820	0	0.000788782	0	9816	0	0	0	18368	0	0	45	24302	0
4	981685	.	C	G	p.Arg83Gly	p.Arg83Gly	c.247C>G	missense	avaliação	no									0	0	0	0	0	0	benign	Not deleterious	Neutral	Tolerated	Neutral		1	78918	0	1.26714e-05	0	10182	0	0				#DIV/0!	0	8590	0	0	0	6556	0
4	981685	rs771733089	C	T	p.Arg83Cys	p.Arg83Cys	c.247C>T	missense	avaliação	no									1	0	1	0	0	2	probably damaging	Not deleterious	Deleterious	Tolerated	Neutral		4	230156	0	1.73795e-05	2	14046	0	0.000142389	0	9492	0	0	0	16646	0	0	0	20762	0
4	981686	rs141461803	G	A	p.Arg83His	p.Arg83His	c.248G>A	missense	avaliação	no									0	0	0	0	0	0	benign	Not deleterious	Neutral	Tolerated	Neutral		1	76832	0	1.30154e-05	0	10196	0	0				#DIV/0!	0	8590	0	0	0	6562	0
4	981687	rs765563471	C	T	p.Ala83Valâ€	p.Ala83Val	c.247C>T	missense non-canonical	tipo	no																					13	228466	0	5.69012e-05	0	13874	0	0	0	9464	0	0	4	16540	0	0.000241838	0	20566	0
4	981688	rs564306004	G	A	p.Gly84Ser	p.Gly84Ser	c.250G>A	missense	Homo	no									1	1	1	1	1	5	probably damaging	Disease	Deleterious	Damaging	Disease		83	228314	1	0.000363534	2	13834	0	0.000144571	0	9470	0	0	0	16538	0	0	0	20556	0
4	981689	.	G	C	p.Gly84Ala	p.Gly84Ala	c.251G>C	missense	avaliação	yes									1	1	1	1	1	5	probably damaging	Disease	Deleterious	Damaging	Disease		1	226206	0	4.42075e-06	0	13654	0	0	0	9436	0	0	0	16394	0	0	0	20370	0
4	981689	.	G	T	p.Gly84Val	p.Gly84Val	c.251G>T	missense	avaliação	yes									1	1	1	1	1	5	probably damaging	Disease	Deleterious	Damaging	Disease		1	226206	0	4.42075e-06	0	13654	0	0	0	9436	0	0	0	16394	0	0	0	20370	0
4	981693	.	C	T	p.Ser85Leuâ€	p.Ser85Leu	c.253C>T	missense non-canonical	tipo	no																					1	30940	0	3.23206e-05	0	8722	0	0	0	302	0	0	0	1622	0	0	0	3492	0
4	981695	rs763508634	A	G	p.Lys86Arg	p.Lys86Arg	c.257A>G	missense	avaliação	no									0	0	0	0	0	0	benign	Not deleterious	Neutral	Tolerated	Neutral		5	224006	0	2.23208e-05	0	13448	0	0	0	9384	0	0	0	16220	0	0	0	20154	0
4	981699	rs766726384	G	A	p.Arg87Lysâ€	p.Arg87Lys	c.259G>A	missense non-canonical	tipo	no																					2	220812	0	9.05748e-06	0	13154	0	0	0	9338	0	0	1	15968	0	6.26253e-05	0	19908	0
4	981700	rs751676744	G	T	c.259+1G>Tâ€		c.259+1G>T	splice donor non-canonical	tipo	no	ENST00000247933	Unprocessed mutant	0	0.01	0.01	0.52	Pathogenic														6	250980	0	2.39063e-05	0	21798	0	0	0	9626	0	0	0	17542	0	0	3	23344	0
4	981703	rs754966840	C	T	p.Arg89Trp	p.Arg89Trp	c.265C>T	missense	avaliação	yes									1	1	1	1	1	5	probably damaging	Disease	Deleterious	Damaging	Disease		4	216648	0	1.84631e-05	0	12802	0	0	0	9248	0	0	0	15648	0	0	0	19574	0
4	981708	.	C	T	p.Thr90Thr	p.Thr90Thr	c.270C>T	synonymous	tipo	no																					1	209324	0	4.77728e-06	0	12210	0	0	0	9098	0	0	0	15154	0	0	0	19054	0
4	981720	rs531374958	G	A	p.Leu94Leu	p.Leu94Leu	c.282G>A	synonymous	tipo	no																					3	194432	0	1.54296e-05	0	11030	0	0	0	8864	0	0	1	14010	0	7.13776e-05	0	17942	0
4	981723	.	G	A	p.Glu95Glu	p.Glu95Glu	c.285G>A	synonymous	tipo	no																					1	191970	0	5.20915e-06	1	10830	0	9.23361e-05	0	8836	0	0	0	13806	0	0	0	17770	0
4	981734	rs147490060	C	T		p.Thr99Ile	c.296C>T	missense	Homo	no									0	0	0	0	0	0	benign	Not deleterious	Neutral	Tolerated	Neutral		433	212276	4	0.0020398	394	18794	4	0.0209641	0	8930	0	0	0	14682	0	0	0	20570	0
4	981736	rs201345740	A	G		p.Arg100Gly	c.298A>G	missense	avaliação	no									0	0	0	0	1	1	benign	Not deleterious	Neutral	Tolerated	Disease		10	178508	0	5.60199e-05	0	9896	0	0	0	8592	0	0	0	12892	0	0	0	16868	0
4	981737	.	G	A	p.Arg100Lys	p.Arg100Lys	c.299G>A	missense	avaliação	no									1	0	0	0	1	2	possibly damaging	Not deleterious	Neutral	Tolerated	Disease		1	32354	0	3.09081e-05	0	10214	0	0				#DIV/0!	0	8598	0	0	0	6578	0
4	981738	.	G	T	c.299+1G>T		c.299+1G>T	splice donor	avaliação	yes	ENST00000247933	most probably affecting splicing&Potential alteration of splicing.	0.01	0.02	0.42	0.97	Pathogenic														1	32476	0	3.0792e-05	0	5574	0	0				#DIV/0!	0	5272	0	0	0	2432	0
4	981743	rs147498923	C	T	c.299+6C>T		c.299+6C>T	splice region	homo	no	ENST00000247933	Potential alteration of splicing	0	0.01	0.02	0.35	No significant														2004	197438	20	0.01015	31	17738	0	0.00174766	70	8714	1	0.00803305	1	13658	0	7.32172e-05	577	19646	7
4	981744	rs200911718	G	A	c.299+7G>A		c.299+7G>A	splice region	homo	no	ENST00000247933	No significant	0	0	0.02	0.22	No significant														506	194344	2	0.00260363	23	17544	1	0.00131099	6	8652	0	0.000693481	0	13412	0	0	20	19450	0
4	981745	.	G	A	c.299+8G>A		c.299+8G>A	splice region	avaliação	no	ENST00000247933	No significant	0	0	0.01	0.25	No significant														4	26932	0	0.000148522	0	6066	0	0				#DIV/0!	0	5908	0	0	0	2870	0
4	981746	rs559064100	C	T			c.299+9C>T	intron	posição	no																					2	30928	0	6.46663e-05	2	8720	0	0.000229358	0	302	0	0	0	1622	0	0	0	3490	0
4	981747	rs775172497	G	A			c.299+10G>A	intron	posição	no																					1	30940	0	3.23206e-05	0	8722	0	0	0	302	0	0	0	1622	0	0	0	3490	0
4	981751	.	A	G			c.299+14A>G	intron	posição	no																					1	23646	0	4.22905e-05	0	9060	0	0				#DIV/0!	0	8362	0	0	0	5596	0
4	981752	.	G	A			c.299+15G>A	intron	posição	no																					2	154500	0	1.2945e-05	0	8190	0	0	0	8190	0	0	0	11220	0	0	0	15440	0
4	981760	.	GC	G			c.299+24delC	intron	posição	no																					1	147270	0	6.79025e-06	1	7704	0	0.000129803	0	8004	0	0	0	10778	0	0	0	14988	0
4	981761	rs770206510	C	T			c.299+24C>T	intron	posição	no																					1	30906	0	3.23562e-05	1	8710	0	0.000114811	0	302	0	0	0	1620	0	0	0	3490	0
4	981762	rs139983264	G	A			c.299+25G>A	intron	posição	no																					2	19310	0	0.000103573	0	9074	0	0				#DIV/0!	0	8342	0	0	0	5516	0
4	981767	.	A	G			c.299+30A>G	intron	posição	no																					1	18312	0	5.4609e-05	0	9064	0	0				#DIV/0!	0	8330	0	0	0	5500	0
4	981768	rs766105709	G	C			c.299+31G>C	intron	posição	no																					5	145026	0	3.44766e-05	0	7548	0	0	0	7912	0	0	0	10676	0	0	0	14802	0
4	981776	.	T	C			c.299+39T>C	intron	posição	no																					1	140810	0	7.10177e-06	0	7356	0	0	0	7650	0	0	0	10528	0	0	0	14396	0
4	981778	.	C	G			c.299+41C>G	intron	posição	no																					1	137662	0	7.26417e-06	0	7170	0	0	0	7484	0	0	1	10406	0	9.60984e-05	0	14050	0
4	981784	.	C	T			c.299+47C>T	intron	posição	no																					1	135210	0	7.3959e-06	1	7052	0	0.000141804	0	7280	0	0	0	10320	0	0	0	13776	0
4	981788	.	G	A			c.299+51G>A	intron	posição	no																					1	15258	0	6.55394e-05	0	8988	0	0				#DIV/0!	0	8310	0	0	0	5410	0
4	981789	.	A	G			c.299+52A>G	intron	posição	no																					1	134034	0	7.46079e-06	0	7000	0	0	0	7190	0	0	0	10292	0	0	0	13582	0
4	981798	rs551143240	G	A			c.299+61G>A	intron	posição	no																					5	30930	0	0.000161655	0	8718	0	0	0	302	0	0	0	1622	0	0	1	3492	0
4	982574	.	G	T			c.299+837G>T	intron	posição	no																					1	12768	0	7.83208e-05	0	8996	0	0				#DIV/0!	0	8314	0	0	0	5420	0
4	982593	.	C	G			c.299+856C>G	intron	posição	no																					1	16400	0	6.09756e-05	0	8996	0	0				#DIV/0!	0	8314	0	0	0	5420	0
4	982603	.	T	A			c.299+866T>A	intron	posição	no																					5	20630	0	0.000242365	0	8966	0	0				#DIV/0!	0	8300	0	0	0	5360	0
4	982630	.	G	T			c.299+893G>T	intron	posição	no																					1	48266	0	2.07185e-05	0	8876	0	0				#DIV/0!	0	8242	0	0	17	5238	0
4	982632	.	C	T			c.299+895C>T	intron	posição	no																					2	50096	0	3.99233e-05	0	8718	0	0				#DIV/0!	1	8062	0	0.000124039	0	4988	0
4	982635	.	C	T			c.299+898C>T	intron	posição	no																					5	53074	0	9.42081e-05	0	8412	0	0				#DIV/0!	0	7724	0	0	0	4656	0
4	982636	.	G	A			c.299+899G>A	intron	posição	no																					2	55274	0	3.61834e-05	0	8080	0	0				#DIV/0!	0	7416	0	0	0	4388	0
4	982640	.	G	T			c.299+903G>T	intron	posição	no																					1	60120	0	1.66334e-05	0	7970	0	0				#DIV/0!	0	7268	0	0	0	4284	0
4	982651	.	CCT	C			c.299+915_299+916delCT	intron	posição	no																					1	65986	0	1.51547e-05	0	7654	0	0				#DIV/0!	0	6886	0	0	0	4006	0
4	982658	rs139866800	C	T			c.299+921C>T	intron	posição	no																					6	60904	0	9.85157e-05	2	7516	0	0.000266099				#DIV/0!	0	6696	0	0	0	3886	0
4	982659	.	G	A			c.299+922G>A	intron	posição	no																					6	61982	0	9.68023e-05	3	7476	2	0.000401284				#DIV/0!	0	6656	0	0	0	3836	0
4	982664	rs148726880	C	T			c.299+927C>T	intron	posição	no																					10	61766	0	0.000161901	0	7124	0	0				#DIV/0!	1	6344	0	0.000157629	0	3634	0
4	982670	.	G	C			c.299+933G>C	intron	posição	no																					4	63114	0	6.33774e-05	0	7110	0	0				#DIV/0!	0	6322	0	0	0	3634	0
4	982670	.	G	A			c.299+933G>A	intron	posição	no																					1	63114	0	1.58443e-05	1	7110	0	0.000140647				#DIV/0!	0	6322	0	0	0	3634	0
4	982677	.	C	T			c.299+940C>T	intron	posição	no																					2	63904	0	3.12969e-05	0	7088	0	0				#DIV/0!	0	6306	0	0	0	3594	0
4	982678	rs145384499	G	A			c.299+941G>A	intron	posição	no																					3	64436	0	4.65578e-05	1	6954	0	0.000143802				#DIV/0!	0	6144	0	0	0	3492	0
4	982684	.	G	A			c.299+947G>A	intron	posição	no																					3	65564	0	4.57568e-05	1	6862	0	0.00014573				#DIV/0!	0	6020	0	0	0	3442	0
4	982690	.	A	G			c.299+953A>G	intron	posição	no																					5	65870	0	7.59071e-05	0	6604	0	0				#DIV/0!	0	5756	0	0	9	3222	0
4	982706	.	T	C			c.299+969T>C	intron	posição	no																					1	63762	0	1.56833e-05	0	6524	0	0				#DIV/0!	0	5612	0	0	0	3158	0
4	982717	.	C	T			c.299+980C>T	intron	posição	no																					3	60518	0	4.9572e-05	0	6524	0	0				#DIV/0!	0	5612	0	0	0	3158	0
4	982718	.	G	A			c.299+981G>A	intron	posição	no																					15	59628	0	0.00025156	3	6366	0	0.000471254				#DIV/0!	1	5444	0	0.000183688	0	3038	0
4	982720	rs147669408	G	C			c.299+983G>C	intron	posição	no																					80	59858	0	0.0013365	2	6366	0	0.000314169				#DIV/0!	1	5426	0	0.000184298	0	3006	0
4	982725	rs142262555	C	T			c.299+988C>T	intron	posição	no																					43	57680	0	0.000745492	27	6306	0	0.00428164				#DIV/0!	0	5386	0	0	0	2962	0
4	982726	rs149750834	G	A			c.299+989G>A	intron	posição	no																					11	57884	0	0.000190035	7	5814	0	0.00120399				#DIV/0!	0	4846	0	0	0	2606	0
4	982732	.	C	T			c.299+995C>T	intron	posição	no																					4	56466	0	7.08391e-05	0	5574	0	0				#DIV/0!	1	4590	0	0.000217865	0	2454	0
4	982737	rs148885765	C	T			c.299+1000C>T	intron	posição	no																					17	54986	1	0.00030917	0	5512	0	0				#DIV/0!	0	4546	0	0	0	2430	0
4	982738	.	G	A			c.299+1001G>A	intron	posição	no																					2	54810	0	3.64897e-05	0	5312	0	0				#DIV/0!	0	4258	0	0	0	2274	0
4	982744	.	G	A			c.299+1007G>A	intron	posição	no																					1	54258	0	1.84305e-05	0	4206	0	0				#DIV/0!	0	2944	0	0	0	1380	0
4	982746	.	C	G			c.299+1009C>G	intron	posição	no																					6	54156	0	0.000110791	0	3520	2	0				#DIV/0!	0	2238	0	0	0	932	0
4	982746	.	C	T			c.299+1009C>T	intron	posição	no																					1	54156	0	1.84652e-05	0	3298	0	0				#DIV/0!	0	2112	0	0	0	820	0
4	982747	.	T	G			c.299+1010T>G	intron	posição	no																					2	54258	0	3.68609e-05	0	3046	0	0				#DIV/0!	0	1804	0	0	0	642	0
4	982748	.	C	T			c.299+1011C>T	intron	posição	no																					2	54118	0	3.69563e-05	0	3062	0	0				#DIV/0!	0	1814	0	0	0	654	0
4	982751	.	C	T			c.299+1014C>T	intron	posição	no																					1	53864	0	1.85653e-05	0	2762	0	0				#DIV/0!	0	1550	0	0	37	510	0
4	982756	.	C	G			c.299+1019C>G	intron	posição	no																					1	53526	0	1.86825e-05	0	2664	0	0				#DIV/0!	0	1436	0	0	0	418	0
4	982762	rs144040688	G	C			c.299+1025G>C	intron	posição	no																					8	53118	0	0.000150608	8	2660	0	0.00300752				#DIV/0!	0	1420	0	0	0	422	0
4	982763	.	T	G			c.299+1026T>G	intron	posição	no																					1	53200	0	1.8797e-05	0	2568	0	0				#DIV/0!	0	1336	0	0	0	384	0
4	982768	rs151023111	C	T			c.299+1031C>T	intron	posição	no																					5	52060	0	9.6043e-05	0	2400	0	0				#DIV/0!	0	1160	0	0	0	290	0
4	982769	.	A	G			c.299+1032A>G	intron	posição	no																					15	52134	0	0.00028772	0	2034	0	0				#DIV/0!	0	886	0	0	0	168	0
4	982774	.	C	T			c.299+1037C>T	intron	posição	no																					32	50962	0	0.000627919	0	1876	0	0				#DIV/0!	0	826	0	0	0	164	0
4	982788	.	C	CTAGCA			c.299+1052_299+1056dupTAGCA	intron	posição	no																					2	48950	0	4.0858e-05	0	1548	0	0				#DIV/0!	0	680	0	0	0	126	0
4	982797	.	G	C			c.299+1060G>C	intron	posição	no																					1	47794	0	2.09231e-05	0	1146	0	0				#DIV/0!	0	862	0	0	0	274	0
4	982806	.	C	T			c.299+1069C>T	intron	posição	no																					1	46108	0	2.16882e-05	1	1546	0	0.000646831				#DIV/0!	0	1170	0	0	0	380	0
4	982809	.	G	A			c.299+1072G>A	intron	posição	no																					2	45322	0	4.41287e-05	0	1898	0	0				#DIV/0!	5	1460	0	0.00342466	0	602	0
4	982816	.	G	A			c.299+1079G>A	intron	posição	no																					3	43684	0	6.8675e-05	0	4030	0	0				#DIV/0!	0	3672	0	0	0	1502	0
4	982817	.	T	C			c.299+1080T>C	intron	posição	no																					5	43576	0	0.000114742	0	4156	0	0				#DIV/0!	1	3828	0	0.000261233	0	1580	0
4	982819	.	G	A			c.299+1082G>A	intron	posição	no																					1	43372	0	2.30563e-05	0	4340	0	0				#DIV/0!	0	4014	0	0	0	1688	0
4	982821	rs146466185	C	A			c.299+1084C>A	intron	posição	no																					147	43276	0	0.0033968	1	4510	0	0.000221729				#DIV/0!	0	4136	0	0	0	1750	0
4	982826	.	C	T			c.299+1089C>T	intron	posição	no																					6	42682	0	0.000140574	0	4824	0	0				#DIV/0!	0	4522	0	0	0	1930	0
4	982837	.	C	T			c.299+1100C>T	intron	posição	no																					1	43498	0	2.29896e-05	1	5174	0	0.000193274				#DIV/0!	0	4874	0	0	0	2130	0
4	982839	.	G	A			c.299+1102G>A	intron	posição	no																					1	44004	0	2.27252e-05	0	4750	0	0				#DIV/0!	2	4442	0	0.000450248	0	1894	0
4	982840	.	C	T			c.299+1103C>T	intron	posição	no																					1	43768	0	2.28477e-05	0	4880	0	0				#DIV/0!	0	4482	0	0	0	1916	0
4	982841	.	G	A			c.299+1104G>A	intron	posição	no																					2	44154	0	4.5296e-05	0	4898	0	0				#DIV/0!	0	4374	0	0	0	1840	0
4	982852	rs3796621	G	A			c.299+1115G>A	intron	posição	no																				MNP	34776	65664	8093	0.529605	2393	5032	0	0.475556				#DIV/0!	0	4430	0	0	0	1928	0
4	982857	.	C	T			c.299+1120C>T	intron	posição	no																					4	63726	0	6.27687e-05	0	5032	0	0				#DIV/0!	0	4430	0	0	0	1928	0
4	982858	rs144567476	G	A			c.299+1121G>A	intron	posição	no																					6	63974	0	9.37881e-05	1	5148	0	0.00019425				#DIV/0!	1	4436	0	0.000225428	0	1950	0
4	982860	.	C	T			c.299+1123C>T	intron	posição	no																					1	64192	0	1.55783e-05	0	5242	0	0				#DIV/0!	0	4464	0	0	0	1926	0
4	982863	.	G	A			c.299+1126G>A	intron	posição	no																					2	64284	0	3.11119e-05	0	5420	0	0				#DIV/0!	0	4534	0	0	0	1952	0
4	982873	.	C	T			c.299+1136C>T	intron	posição	no																					6	65170	0	9.20669e-05	0	5472	0	0				#DIV/0!	0	4520	0	0	0	1984	0
4	982873	.	C	A			c.299+1136C>A	intron	posição	no																					1	65170	0	1.53445e-05	0	5382	0	0				#DIV/0!	0	4244	0	0	0	1902	0
4	982879	.	G	A			c.299+1142G>A	intron	posição	no																					27	66918	0	0.000403479	0	5200	0	0				#DIV/0!	0	3888	0	0	0	1792	0
4	982880	.	C	G			c.299+1143C>G	intron	posição	no																					1	67698	0	1.47715e-05	0	5142	0	0				#DIV/0!	12	3846	0	0.00312012	0	1716	0
4	982882	.	G	A			c.299+1145G>A	intron	posição	no																					2	68340	0	2.92654e-05	0	5154	0	0				#DIV/0!	0	3862	0	0	5	1736	0
4	982884	.	C	T			c.299+1147C>T	intron	posição	no																					4	68480	0	5.84112e-05	1	4984	0	0.000200642				#DIV/0!	0	3672	0	0	0	1634	0
4	982894	.	T	C			c.299+1157T>C	intron	posição	no																					2	72882	0	2.74416e-05	0	4992	0	0				#DIV/0!	1	3686	0	0.000271297	0	1636	0
4	982896	.	T	C			c.299+1159T>C	intron	posição	no																					1	73090	0	1.36818e-05	0	4864	0	0				#DIV/0!	0	3554	0	0	0	1552	0
4	982897	.	G	A			c.299+1160G>A	intron	posição	no																					2	73112	0	2.73553e-05	0	4728	0	0				#DIV/0!	0	3432	0	0	0	1496	0
4	982899	.	G	A			c.299+1162G>A	intron	posição	no																					1	73724	0	1.35641e-05	0	4742	0	0				#DIV/0!	1	3424	0	0.000292056	0	1484	0
4	982901	.	A	G			c.299+1164A>G	intron	posição	no																					1	74276	0	1.34633e-05	0	4732	0	0				#DIV/0!	1	3382	0	0.000295683	0	1456	0
4	982905	.	C	T			c.299+1168C>T	intron	posição	no																					6	75250	0	7.97342e-05	0	4700	0	0				#DIV/0!	6	3376	0	0.00177725	0	1454	0
4	982906	.	G	A			c.299+1169G>A	intron	posição	no																					1	76414	0	1.30866e-05	0	4700	0	0				#DIV/0!	0	3376	0	0	0	1454	0
4	982909	.	C	T			c.299+1172C>T	intron	posição	no																					11	78518	0	0.000140095	2	4714	0	0.000424268				#DIV/0!	0	3390	0	0	0	1468	0
4	982910	.	G	A			c.299+1173G>A	intron	posição	no																					8	79778	0	0.000100278	0	4712	0	0				#DIV/0!	0	3364	0	0	0	1452	0
4	982913	.	G	T			c.299+1176G>T	intron	posição	no																					1	81426	0	1.22811e-05	0	4700	0	0				#DIV/0!	1	3320	0	0.000301205	0	1442	0
4	982914	.	C	T			c.299+1177C>T	intron	posição	no																					1	81648	0	1.22477e-05	0	4706	0	0				#DIV/0!	0	3286	0	0	0	1442	0
4	982915	.	G	A			c.299+1178G>A	intron	posição	no																					5	82670	0	6.04814e-05	0	4684	0	0				#DIV/0!	0	3288	0	0	0	1406	0
4	982924	.	C	T			c.299+1187C>T	intron	posição	no																					4	87008	0	4.59728e-05	1	4686	0	0.000213402				#DIV/0!	1	3302	0	0.000302847	0	1410	0
4	982924	.	C	A			c.299+1187C>A	intron	posição	no																					1	87008	0	1.14932e-05	0	4572	0	0				#DIV/0!	5	3184	0	0.00157035	0	1330	0
4	982925	.	G	A			c.299+1188G>A	intron	posição	no																					8	87622	0	9.13013e-05	5	4578	0	0.00109218				#DIV/0!	0	3210	0	0	1	1336	0
4	982934	.	G	T			c.299+1197G>T	intron	posição	no																					4	92154	0	4.34056e-05	0	4496	0	0				#DIV/0!	0	3104	0	0	0	1248	0
4	982938	.	T	C			c.299+1201T>C	intron	posição	no																					2	93890	0	2.13015e-05	1	4314	0	0.000231803				#DIV/0!	0	2984	0	0	0	1084	0
4	982938	.	T	A			c.299+1201T>A	intron	posição	no																					2	93890	0	2.13015e-05	0	4200	0	0				#DIV/0!	0	2868	0	0	0	1002	0
4	982942	rs148200047	C	T			c.299+1205C>T	intron	posição	no																					13	95196	0	0.00013656	6	4074	0	0.00147275				#DIV/0!	0	2696	0	0	0	942	0
4	982943	.	G	A			c.299+1206G>A	intron	posição	no																					6	95844	0	6.26017e-05	0	4002	0	0				#DIV/0!	0	2592	0	0	0	924	0
4	982946	.	C	T			c.299+1209C>T	intron	posição	no																					1	30846	0	3.24191e-05	0	8696	0	0	0	300	0	0	0	1622	0	0	0	3492	0
4	982956	rs566358434	C	T			c.299+1219C>T	intron	posição	no																					41	266338	1	0.00015394	1	22948	0	4.35768e-05	0	9734	0	0	0	18622	0	0	0	25148	0
4	982957	rs765012552	G	A			c.299+1220G>A	intron	posição	no																					7	266498	0	2.62666e-05	5	22968	0	0.000217694	0	9730	0	0	1	18646	0	5.36308e-05	0	25192	0
4	982957	rs765012552	G	C			c.299+1220G>C	intron	posição	no																					1	235642	0	4.24373e-06	0	14266	0	0	0	9428	0	0	0	17026	0	0	0	21702	0
4	982958	rs755345105	C	G			c.299+1221C>G	intron	posição	no																					1	236068	0	4.23607e-06	0	14314	0	0	0	9458	0	0	1	17040	0	5.86854e-05	0	21724	0
4	982961	rs767912977	T	C			c.299+1224T>C	intron	posição	no																					1	236040	0	4.23657e-06	0	14314	0	0	0	9400	0	0	0	17044	0	0	0	21712	0
4	982962	rs200798328	G	C			c.299+1225G>C	intron	posição	no																					53	267272	0	0.0001983	0	23034	0	0	0	9742	0	0	0	18682	0	0	6	25246	0
4	982964	.	G	A			c.299+1227G>A	intron	posição	no																					1	236376	0	4.23055e-06	1	14360	0	6.96379e-05	0	9436	0	0	0	17056	0	0	0	21760	0
4	982967	rs756619696	G	A			c.299+1230G>A	intron	posição	no																					2	236936	0	8.4411e-06	0	14424	0	0	0	9454	0	0	0	17062	0	0	0	21794	0
4	982971	rs778198903	C	T			c.299+1234C>T	intron	posição	no																					2	237282	0	8.42879e-06	0	14486	0	0	0	9458	0	0	0	17088	0	0	0	21838	0
4	982973	rs749395508	C	T			c.299+1236C>T	intron	posição	no																					4	236970	0	1.68798e-05	0	14472	0	0	0	9452	0	0	0	17086	0	0	0	21850	0
4	982979	rs376515646	C	G			c.299+1242C>G	intron	posição	no																					3	237382	0	1.26379e-05	3	14510	0	0.000206754	0	9464	0	0	0	17124	0	0	0	21874	0
4	982980	rs141080794	C	T			c.299+1243C>T	intron	posição	no																					6	268126	0	2.23775e-05	1	23198	0	4.31072e-05	0	9750	0	0	0	18742	0	0	0	25344	0
4	982981	.	G	A			c.299+1244G>A	intron	posição	no																					1	237482	0	4.21085e-06	0	14546	0	0	0	9472	0	0	0	17130	0	0	0	21850	0
4	982982	rs748817496	AC	A			c.299+1250delC	intron	posição	no																					2	237474	0	8.42197e-06	0	14550	0	0	0	9452	0	0	0	17122	0	0	0	21866	0
4	982983	rs746086793	C	A			c.299+1246C>A	intron	posição	no																					1	237944	0	4.20267e-06	0	14578	0	0	0	9476	0	0	0	17142	0	0	0	21918	0
4	982984	rs771825743	C	T			c.299+1247C>T	intron	posição	no																					1	238028	0	4.20119e-06	0	14582	0	0	0	9476	0	0	0	17146	0	0	0	21920	0
4	982987	rs370978800	C	G			c.299+1250C>G	intron	posição	no																					2	238278	0	8.39356e-06	1	14592	0	6.85307e-05	0	9478	0	0	0	17152	0	0	0	21954	0
4	982987	rs370978800	C	T			c.299+1250C>T	intron	posição	no																					8	238278	0	3.35742e-05	0	14592	0	0	0	9478	0	0	1	17152	0	5.83022e-05	0	21954	0
4	982988	rs565674546	G	A			c.299+1251G>A	intron	posição	no																					6	269396	0	2.2272e-05	1	23312	0	4.28964e-05	0	9796	0	0	1	18770	0	5.32765e-05	0	25454	0
4	982991	.	TC	T			c.299+1255delC	intron	posição	no																					1	239162	0	4.18127e-06	0	14628	0	0	0	9522	0	0	0	17158	0	0	0	22016	0
4	982996	rs113951266	G	A			c.299+1259G>A	intron	posição	no																					6	270352	0	2.21933e-05	4	23354	0	0.000171277	0	9860	0	0	0	18782	0	0	0	25516	0
4	982996	rs113951266	GC	G			c.299+1265delC	intron	posição	no																					1	239476	0	4.17578e-06	0	14654	0	0	0	9558	0	0	1	17162	0	5.82683e-05	0	22028	0
4	982997	rs776670233	C	G			c.299+1260C>G	intron	posição	no																					8	239424	0	3.34135e-05	0	14652	0	0	0	9546	0	0	0	17162	0	0	0	22042	0
4	982998	rs761446958	C	T			c.299+1261C>T	intron	posição	no																					1	239668	0	4.17244e-06	0	14644	0	0	0	9572	0	0	0	17162	0	0	0	22058	0
4	982999	.	C	G			c.299+1262C>G	intron	posição	no																					1	30878	0	3.23855e-05	1	8702	0	0.000114916	0	302	0	0	0	1622	0	0	0	3488	0
4	983001	rs769404125	C	A			c.299+1264C>A	intron	posição	no																					3	240078	0	1.24959e-05	0	14654	0	0	0	9584	0	0	2	17162	0	0.000116537	1	22062	0
4	983001	rs769404125	C	G			c.299+1264C>G	intron	posição	no																					2	240078	0	8.33063e-06	0	14654	0	0	0	9584	0	0	0	17162	0	0	0	22062	0
4	983001	rs769404125	C	T			c.299+1264C>T	intron	posição	no																					7	240078	0	2.91572e-05	1	14654	0	6.82408e-05	0	9584	0	0	0	17162	0	0	0	22062	0
4	983011	.	C	T	n.36-8C>Tâ€		n.36-8C>T	splice region non-canonical	tipo	no	ENST00000247933	Unprocessed mutant	0.11	0.04	0	0	No significant														1	241116	0	4.14738e-06	0	14696	0	0	0	9648	0	0	1	17174	0	5.82276e-05	0	22120	0
4	983014	rs36069160	G	C	n.36-5G>Câ€		n.36-5G>C	splice region non-canonical	tipo	no	ENST00000247933	Unprocessed mutant	0.17	0.07	0.01	0	No significant														2683	272254	21	0.00985477	65	23406	0	0.00277707	82	9974	0	0.00822138	0	18800	0	0	89	25638	0
4	983014	rs36069160	G	T	n.36-5G>Tâ€		n.36-5G>T	splice region non-canonical	tipo	no	ENST00000247933	Unprocessed mutant	0.27	0.17	0.02	0	No significant														1	241378	0	4.14288e-06	0	14704	0	0	0	9672	0	0	0	17178	0	0	0	22150	0
4	983027	rs765881732	C	G			n.44C>G	non coding transcript exon	posição	no																					4	242622	0	1.64866e-05	0	14858	0	0	0	9738	0	0	0	17182	0	0	0	22216	0
4	983027	.	C	T			n.44C>T	non coding transcript exon	posição	no																					1	114920	0	8.70171e-06	0	8850	0	0				#DIV/0!	0	8128	0	0	0	4692	0
4	983028	rs760982748	C	G			n.45C>G	non coding transcript exon	posição	no																					3	242670	0	1.23625e-05	0	14856	0	0	0	9740	0	0	0	17182	0	0	0	22230	0
4	983029	.	T	C			n.46T>C	non coding transcript exon	posição	no																					1	115022	0	8.69399e-06	0	8942	0	0				#DIV/0!	0	8152	0	0	0	4786	0
4	983031	.	C	T			n.48C>T	non coding transcript exon	posição	no																					1	115062	0	8.69097e-06	0	9270	0	0				#DIV/0!	0	8284	0	0	0	5188	0
4	983032	rs111355520	G	A			n.49G>A	non coding transcript exon	posição	no																					7	273772	0	2.55687e-05	4	23592	0	0.000169549	0	10054	0	0	1	18802	0	5.31858e-05	0	25726	0
4	983035	rs779043820	C	T			n.52C>T	non coding transcript exon	posição	no																					5	274006	0	1.82478e-05	1	23624	0	4.23298e-05	0	10060	0	0	0	18808	0	0	0	25726	0
4	983039	rs750400470	C	T			n.56C>T	non coding transcript exon	posição	no																					1	243278	0	4.11052e-06	0	14936	0	0	0	9764	0	0	0	17186	0	0	0	22250	0
4	983041	rs199549367	C	G			n.58C>G	non coding transcript exon	posição	no																					6	274212	0	2.18809e-05	6	23640	0	0.000253807	0	10066	0	0	0	18812	0	0	0	25740	0
4	983041	rs199549367	C	T			n.58C>T	non coding transcript exon	posição	no																					93	274212	0	0.000339154	0	23640	0	0	65	10066	0	0.00645738	7	18812	0	0.000372103	1	25740	0
4	983042	rs201503661	G	A			n.59G>A	non coding transcript exon	posição	no																					26	243418	0	0.000106812	0	14954	0	0	0	9766	0	0	20	17190	0	0.00116347	2	22256	0
4	983044	rs530947951	G	A			n.61G>A	non coding transcript exon	posição	no																					2	243570	0	8.21119e-06	0	14984	0	0	0	9764	0	0	0	17190	0	0	0	22254	0
4	983045	rs537153873	A	T			n.62A>T	non coding transcript exon	posição	no																					1	243624	0	4.10469e-06	0	14982	0	0	0	9762	0	0	0	17190	0	0	0	22250	0
4	983048	rs376518879	C	T			n.65C>T	non coding transcript exon	posição	no																					1	243850	0	4.10088e-06	0	15010	0	0	0	9772	0	0	0	17192	0	0	0	22256	0
4	983049	rs778770773	TG	T			n.67delG	non coding transcript exon	posição	no																					24	274776	0	8.73439e-05	0	23728	0	0	0	10072	0	0	24	18810	0	0.00127592	0	25742	0
4	983050	rs35935555	G	A			n.67G>A	non coding transcript exon	posição	no																					352	274764	4	0.0012811	327	23722	4	0.0137847	0	10076	0	0	0	18814	0	0	0	25740	0
4	983053	.	G	A			n.70G>A	non coding transcript exon	posição	no																					1	243946	0	4.09927e-06	0	15030	0	0	0	9780	0	0	0	17192	0	0	0	22250	0
4	983054	.	A	C			n.71A>C	non coding transcript exon	posição	no																					1	243986	0	4.0986e-06	0	15038	0	0	0	9776	0	0	0	17192	0	0	0	22252	0
4	983056	.	T	C			n.73T>C	non coding transcript exon	posição	no																					1	243888	0	4.10024e-06	0	15034	0	0	0	9780	0	0	0	17188	0	0	0	22238	0
4	983057	rs769256336	G	A			n.74G>A	non coding transcript exon	posição	no																					5	243996	0	2.04921e-05	0	15036	0	0	0	9776	0	0	0	17192	0	0	0	22242	0
4	983057	.	G	T			n.74G>T	non coding transcript exon	posição	no																					1	116516	0	8.58251e-06	0	9364	0	0				#DIV/0!	1	8362	0	0.000119589	0	5284	0
4	983059	rs376909897	C	T			n.76C>T	non coding transcript exon	posição	no																					6	274966	0	2.18209e-05	0	23744	0	0	0	10080	0	0	0	18816	0	0	0	25728	0
4	983060	rs3796622	T	C			n.77T>C	non coding transcript exon	posição	no																					184010	274380	61981	0.670639	15750	23704	5242	0.664445	6304	10070	1958	0.626018	12111	18788	3915	0.644614	19084	25682	7114
4	983061	rs773957499	G	A			n.78G>A	non coding transcript exon	posição	no																					3	243966	0	1.22968e-05	0	15010	0	0	0	9774	0	0	0	17188	0	0	0	22236	0
4	983062	rs747383399	CAGGA	C			n.82_85delGAAG	non coding transcript exon	posição	no																					1	244034	0	4.09779e-06	0	15036	0	0	0	9778	0	0	0	17188	0	0	0	22230	0
4	983064	rs761070677	G	A			n.81G>A	non coding transcript exon	posição	no																					2	244030	0	8.19571e-06	0	15044	0	0	0	9780	0	0	1	17188	0	5.81801e-05	0	22234	0
4	983065	rs764423360	G	A			n.82G>A	non coding transcript exon	posição	no																					1	244042	0	4.09766e-06	0	15050	0	0	0	9776	0	0	0	17182	0	0	0	22226	0
4	983072	rs754406748	T	C			n.89T>C	non coding transcript exon	posição	no																					45	274854	0	0.000163723	0	23736	0	0	0	10082	0	0	0	18804	0	0	0	25672	0
4	983074	.	C	T			n.91C>T	non coding transcript exon	posição	no																					1	244010	0	4.09819e-06	0	15020	0	0	0	9780	0	0	0	17186	0	0	0	22194	0
4	983076	.	T	C			n.93T>C	non coding transcript exon	posição	no																					1	243992	0	4.0985e-06	0	15024	0	0	0	9776	0	0	1	17182	0	5.82004e-05	0	22190	0
4	983077	.	G	C			n.94G>C	non coding transcript exon	posição	no																					1	110736	0	9.03049e-06	1	8650	0	0.000115607				#DIV/0!	0	7744	0	0	0	4736	0
4	983084	.	T	C			n.101T>C	non coding transcript exon	posição	no																					1	105260	0	9.50029e-06	0	8562	227	0				#DIV/0!	1786	7494	150	0.238324	953	4706	70
4	983092	.	C	T			n.109C>T	non coding transcript exon	posição	no																					1	99698	0	1.00303e-05	1	7748	0	0.000129066				#DIV/0!	0	6790	0	0	0	4102	0
4	983093	.	G	A			n.110G>A	non coding transcript exon	posição	no																					1	99066	0	1.00943e-05	0	7012	0	0				#DIV/0!	0	6138	0	0	0	3524	0
4	983094	.	G	T			n.111G>T	non coding transcript exon	posição	no																					1	96326	0	1.03814e-05	0	7004	0	0				#DIV/0!	17	6116	0	0.00277959	0	3558	0
4	983095	rs372651551	C	T			n.112C>T	non coding transcript exon	posição	no																					8	272006	0	2.94111e-05	0	23368	0	0	0	10010	0	0	0	18724	0	0	1	25352	0
4	983096	rs754876472	C	T			n.113C>T	non coding transcript exon	posição	no																					11	241202	1	4.56049e-05	0	14682	0	0	0	9722	0	0	0	17104	0	0	0	21876	0
4	983097	rs781131608	C	G			n.114C>G	non coding transcript exon	posição	no																					1	241138	0	4.147e-06	0	14654	0	0	0	9722	0	0	0	17114	0	0	0	21844	0
4	983101	rs747886970	A	G			n.118A>G	non coding transcript exon	posição	no																					1	240234	0	4.16261e-06	0	14530	0	0	0	9698	0	0	0	17072	0	0	0	21770	0
4	983105	rs376289512	C	T			n.122C>T	non coding transcript exon	posição	no																					27	269808	0	0.000100071	3	23126	0	0.000129724	0	9940	0	0	2	18622	0	0.0001074	1	25122	0
4	983106	.	G	A			n.123G>A	non coding transcript exon	posição	no																					3	238780	0	1.25639e-05	0	14376	0	0	0	9652	0	0	0	16994	0	0	0	21648	0
4	983110	.	C	T			n.127C>T	non coding transcript exon	posição	no																					1	236306	0	4.2318e-06	0	14112	0	0	0	9608	0	0	0	16848	0	0	0	21386	0
4	983114	rs777523898	C	T			n.131C>T	non coding transcript exon	posição	no																					9	265068	0	3.39536e-05	0	22658	0	0	0	9890	0	0	3	18298	0	0.000163952	1	24692	0
4	983115	rs143381873	G	A			n.132G>A	non coding transcript exon	posição	no																					75	263726	1	0.000284386	1	22490	0	4.44642e-05	0	9862	0	0	63	18198	1	0.00346192	0	24590	0
4	983117	rs770321069	A	C			n.134A>C	non coding transcript exon	posição	no																					2	232888	0	8.58782e-06	0	13802	0	0	0	9568	0	0	0	16626	0	0	0	21084	0
4	983118	rs367601698	C	T			n.135C>T	non coding transcript exon	posição	no																					8	232054	0	3.44747e-05	0	13736	0	0	0	9546	0	0	0	16560	0	0	0	21018	0
4	983119	.	G	A			n.136G>A	non coding transcript exon	posição	no																					2	30926	0	6.46705e-05	2	8714	0	0.000229516	0	302	0	0	0	1622	0	0	0	3490	0
4	983121	rs138353078	C	T			n.138C>T	non coding transcript exon	posição	no																					18	261196	0	6.89138e-05	3	22282	0	0.000134638	0	9810	0	0	0	18022	0	0	0	24334	0
4	983122	.	G	A			n.139G>A	non coding transcript exon	posição	no																					3	229422	0	1.30763e-05	0	13518	0	0	0	9484	0	0	0	16376	0	0	0	20790	0
4	983127	.	C	T			n.144C>T	non coding transcript exon	posição	no																					1	66112	0	1.51258e-05	0	2526	0	0				#DIV/0!	0	1452	0	0	0	590	0
4	983129	.	G	T			n.146G>T	non coding transcript exon	posição	no																					1	64604	0	1.54789e-05	1	2026	0	0.000493583				#DIV/0!	0	1014	0	0	0	420	0
4	983130	rs143915071	G	A			n.147G>A	non coding transcript exon	posição	no																					1	224808	0	4.44824e-06	0	13192	0	0	0	9394	0	0	0	15984	0	0	0	20316	0
4	983130	rs143915071	G	T			n.147G>T	non coding transcript exon	posição	no																					24	255742	0	9.38446e-05	0	21910	0	0	0	9696	0	0	0	17606	0	0	0	23810	0
4	983131	.	G	T			n.148G>T	non coding transcript exon	posição	no																					1	63544	0	1.57371e-05	0	1282	0	0				#DIV/0!	0	556	0	0	0	154	0
4	983133	rs773560134	C	T			n.150C>T	non coding transcript exon	posição	no																					3	216720	0	1.38427e-05	0	12548	0	0	0	9216	0	0	1	15402	0	6.49266e-05	0	19716	0
4	983134	rs763141406	G	A			n.151G>A	non coding transcript exon	posição	no																					4	216770	0	1.84527e-05	0	12590	0	0	0	9220	0	0	0	15376	0	0	1	19716	0
4	983137	rs200656880	G	A			n.154G>A	non coding transcript exon	posição	no																					2	215160	0	9.29541e-06	0	12432	0	0	0	9196	0	0	0	15200	0	0	0	19588	0
4	983142	rs371738826	C	T			n.159C>T	non coding transcript exon	posição	no																					21	241206	0	8.70625e-05	2	20780	0	9.62464e-05	0	9422	0	0	0	16450	0	0	1	22712	0
4	983143	rs755257434	G	A			n.160G>A	non coding transcript exon	posição	no																					12	207400	0	5.78592e-05	1	11870	0	8.4246e-05	0	9058	0	0	0	14620	0	0	0	19016	0
4	983145	.	A	C			n.162A>C	non coding transcript exon	posição	no																					1	30914	0	3.23478e-05	0	8708	0	0	0	302	0	0	0	1622	0	0	1	3492	0
4	983154	.	C	T			n.171C>T	non coding transcript exon	posição	no																					1	198246	0	5.04424e-06	0	11192	0	0	0	8930	0	0	0	13952	0	0	0	18382	0
4	983160	rs375986014	C	T			n.177C>T	non coding transcript exon	posição	no																					11	216244	0	5.08685e-05	2	18976	0	0.000105396	0	9030	0	0	0	14554	0	0	1	20914	0
4	983161	rs752562626	G	A			n.178G>A	non coding transcript exon	posição	no																					4	185564	0	2.15559e-05	0	10308	0	0	0	8730	0	0	0	12972	0	0	0	17450	0
4	983170	rs146711224	C	T			n.187C>T	non coding transcript exon	posição	no																					6	177300	0	3.38409e-05	0	9690	0	0	0	8602	0	0	1	12340	0	8.10373e-05	0	16916	0
4	983171	rs749161317	G	C			n.188G>C	non coding transcript exon	posição	no																					1	176958	0	5.65106e-06	0	9714	0	0	0	8588	0	0	0	12294	0	0	0	16902	0
4	983171	.	G	A			n.188G>A	non coding transcript exon	posição	no																					3	33558	0	8.93975e-05	0	158	0	0				#DIV/0!	0	98	0	0	0	0	0
4	983178	rs187110381	C	T			n.195C>T	non coding transcript exon	posição	no																					262	199440	1	0.00131368	233	17798	1	0.0130914	0	8750	0	0	0	13384	0	0	0	19866	0
4	983178	rs187110381	C	A			n.195C>A	non coding transcript exon	posição	no																					1	28858	0	3.46524e-05	0	158	0	0				#DIV/0!	0	98	0	0	0	0	0
4	983179	rs745322519	G	A			n.196G>A	non coding transcript exon	posição	no																					1	30942	0	3.23185e-05	0	8716	0	0	0	302	0	0	1	1622	0	0.000616523	0	3492	0
4	983179	rs745322519	G	C			n.196G>C	non coding transcript exon	posição	no																					1	168984	0	5.91772e-06	0	9098	0	0	0	8466	0	0	0	11808	0	0	0	16404	0
4	983184	rs375537240	G	A			n.201G>A	non coding transcript exon	posição	no																					20	193282	0	0.000103476	0	17214	0	0	0	8658	0	0	1	12964	0	7.71367e-05	0	19450	0
4	983190	rs775080599	G	T			n.207G>T	non coding transcript exon	posição	no																					2	159724	0	1.25216e-05	0	8312	0	0	0	8318	0	0	0	11160	0	0	0	15764	0
4	983193	.	G	A			n.210G>A	non coding transcript exon	posição	no																					1	30940	0	3.23206e-05	0	8712	0	0	0	302	0	0	0	1620	0	0	0	3492	0
4	983196	rs369620087	C	T			n.213C>T	non coding transcript exon	posição	no																					3	30930	0	9.69932e-05	0	8708	0	0	0	302	0	0	0	1622	0	0	0	3488	0
4	983197	rs373321958	G	A			n.214G>A	non coding transcript exon	posição	no																					11	157004	0	7.00619e-05	0	8138	0	0	0	8284	0	0	0	10930	0	0	0	15580	0
4	983198	rs773824452	G	A			n.215G>A	non coding transcript exon	posição	no																					3	155204	0	1.93294e-05	0	7994	0	0	0	8262	0	0	3	10810	0	0.000277521	0	15460	0
4	983201	rs763363876	C	T			n.218C>T	non coding transcript exon	posição	no																					1	30936	0	3.23248e-05	1	8710	0	0.000114811	0	302	0	0	0	1622	0	0	0	3490	0
4	983202	rs766926909	G	A			n.219G>A	non coding transcript exon	posição	no																					3	154566	0	1.94092e-05	1	7942	0	0.000125913	0	8254	0	0	0	10764	0	0	0	15416	0
4	983207	rs375487522	C	T			n.224C>T	non coding transcript exon	posição	no																					10	182928	0	5.46663e-05	0	16514	0	0	0	8504	0	0	1	12260	0	8.15661e-05	0	18764	0
4	983208	rs368806302	G	A			n.225G>A	non coding transcript exon	posição	no																					7	182524	0	3.83511e-05	0	16458	0	0	1	8512	0	0.000117481	0	12232	0	0	0	18756	0
4	983208	rs368806302	G	T			n.225G>T	non coding transcript exon	posição	no																					8	182524	0	4.38299e-05	0	16458	0	0	0	8512	0	0	0	12232	0	0	0	18756	0
4	983216	rs201106151	C	T			n.233C>T	non coding transcript exon	posição	no																					115	179908	1	0.000639216	81	16232	0	0.00499014	0	8472	0	0	0	12130	0	0	0	18642	0
4	983217	rs760572220	G	A			n.234G>A	non coding transcript exon	posição	no																					2	148398	0	1.34773e-05	0	7468	0	0	0	8152	0	0	0	10466	0	0	0	15146	0
4	983220	rs763786159	C	T			n.237C>T	non coding transcript exon	posição	no																					5	148740	0	3.36157e-05	1	7480	0	0.00013369	0	8152	0	0	1	10480	0	9.54198e-05	0	15164	0
4	983228	.	C	A			n.245C>A	non coding transcript exon	posição	no																					1	30934	0	3.23269e-05	0	8714	0	0	0	302	0	0	1	1622	0	0.000616523	0	3488	0
4	983229	rs757152375	T	A			n.246T>A	non coding transcript exon	posição	no																					1	30932	0	3.2329e-05	1	8710	0	0.000114811	0	302	0	0	0	1622	0	0	0	3488	0
4	983236	.	C	T			n.253C>T	non coding transcript exon	posição	no																					2	146728	0	1.36307e-05	0	7224	0	0	0	8116	0	0	0	10384	0	0	0	15016	0
4	983237	rs749932178	G	A			n.254G>A	non coding transcript exon	posição	no																					37	178030	0	0.00020783	0	15980	0	0	0	8416	0	0	0	12036	0	0	0	18546	0
4	983237	rs749932178	G	T			n.254G>T	non coding transcript exon	posição	no																					1	30926	0	3.23353e-05	1	8712	0	0.000114784	0	302	0	0	0	1622	0	0	0	3484	0
4	983247	rs199694618	C	T			n.264C>T	non coding transcript exon	posição	no																					86	146198	0	0.000588243	0	7196	0	0	0	8074	0	0	0	10422	0	0	0	14950	0
4	983262	rs779730277	C	T			n.279C>T	non coding transcript exon	posição	no																					11	178032	0	6.17866e-05	1	16106	0	6.20887e-05	0	8380	0	0	0	12216	0	0	0	18276	0
4	983263	rs746627874	G	A			n.280G>A	non coding transcript exon	posição	no																					3	146978	0	2.04112e-05	0	7376	0	0	0	8078	0	0	0	10584	0	0	0	14730	0
4	983279	rs387907487	A	T			n.296A>T	non coding transcript exon	posição	no																					21	178964	0	0.000117342	1	16252	0	6.15309e-05	0	8364	0	0	0	12440	0	0	0	18032	0
4	983283	.	T	C			n.300T>C	non coding transcript exon	posição	no																					1	30922	0	3.23394e-05	1	8712	0	0.000114784	0	302	0	0	0	1618	0	0	0	3488	0
4	983293	rs552004248	C	T			n.310C>T	non coding transcript exon	posição	no																					1	145472	0	6.87418e-06	0	7398	0	0	0	8022	0	0	0	10786	0	0	0	13726	0
4	983294	rs771589744	G	A			n.311G>A	non coding transcript exon	posição	no																					12	176356	0	6.80442e-05	0	16096	0	0	0	8318	0	0	0	12418	0	0	1	17134	0
4	983295	rs558027930	C	T			n.312C>T	non coding transcript exon	posição	no																					17	176476	0	9.63304e-05	2	16134	0	0.000123962	0	8302	0	0	0	12428	0	0	0	17154	0
4	983296	rs569972070	G	A			n.313G>A	non coding transcript exon	posição	no																					9	146424	0	6.14653e-05	0	7496	0	0	0	8016	0	0	0	10858	0	0	0	13716	0
4	983310	rs772260145	C	T			n.327C>T	non coding transcript exon	posição	no																					7	147806	0	4.73594e-05	0	7468	0	0	0	7994	0	0	7	11130	0	0.000628931	0	13606	0
4	983314	rs775844133	C	G			n.331C>G	non coding transcript exon	posição	no																					1	147076	0	6.79921e-06	0	7410	0	0	0	7962	0	0	0	11180	0	0	0	13416	0
4	983314	rs775844133	C	T			n.331C>T	non coding transcript exon	posição	no																					1	30928	0	3.23332e-05	0	8708	0	0	0	302	0	0	0	1622	0	0	0	3490	0
4	983315	rs377075470	G	A			n.332G>A	non coding transcript exon	posição	no																					6	179280	0	3.34672e-05	3	16228	0	0.000184866	0	8280	0	0	0	12874	0	0	0	16986	0
4	983316	rs764316049	C	T			n.333C>T	non coding transcript exon	posição	no																					6	180158	0	3.33041e-05	0	16270	0	0	0	8282	0	0	5	12950	0	0.0003861	0	17066	0
4	983317	.	G	A			n.334G>A	non coding transcript exon	posição	no																					1	15718	0	6.36213e-05	1	1162	0	0.000860585				#DIV/0!	0	1218	0	0	0	334	0
4	983319	rs761551192	C	T			n.336C>T	non coding transcript exon	posição	no																					4	151508	0	2.64012e-05	0	7714	0	0	0	7990	0	0	1	11544	0	8.66251e-05	0	13618	0
4	983323	rs370491888	C	T			n.340C>T	non coding transcript exon	posição	no																					18	185800	0	9.68784e-05	0	16596	0	0	0	8316	0	0	0	13488	0	0	2	17280	0
4	983329	.	C	T			n.346C>T	non coding transcript exon	posição	no																					1	17890	0	5.58971e-05	0	2366	0	0				#DIV/0!	0	2754	0	0	0	820	0
4	983333	.	C	T			n.350C>T	non coding transcript exon	posição	no																					5	18816	0	0.000265731	0	2576	0	0				#DIV/0!	0	3042	0	0	0	934	0
4	983334	rs779422953	G	A			n.351G>A	non coding transcript exon	posição	no																					13	201122	0	6.46374e-05	0	17712	0	0	0	8516	0	0	10	14596	0	0.000685119	0	18222	0
4	983342	rs201608921	C	T			n.359C>T	non coding transcript exon	posição	no																					37	210042	0	0.000176155	0	18322	0	0	0	8652	0	0	27	15312	0	0.00176332	0	18884	0
4	983344	rs759250829	C	T			n.361C>T	non coding transcript exon	posição	no																					15	213582	0	7.02306e-05	0	18560	0	0	0	8732	0	0	8	15578	0	0.000513545	0	19054	0
4	983345	rs376705237	G	A			n.362G>A	non coding transcript exon	posição	no																					20	216038	0	9.25763e-05	0	18740	0	0	7	8780	0	0.000797267	0	15714	0	0	0	19178	0
4	983351	.	T	A			n.368T>A	non coding transcript exon	posição	no																					2	189858	0	1.05342e-05	0	10340	0	0	0	8558	0	0	0	14494	0	0	0	16002	0
4	983351	.	T	C			n.368T>C	non coding transcript exon	posição	no																					1	30850	0	3.24149e-05	1	8692	0	0.000115048	0	302	0	0	0	1618	0	0	0	3486	0
4	983352	.	C	T			n.369C>T	non coding transcript exon	posição	no																					1	30932	0	3.2329e-05	0	8712	0	0	0	302	0	0	0	1622	0	0	0	3492	0
4	983356	rs749648306	C	T			n.373C>T	non coding transcript exon	posição	no																					2	197416	0	1.01309e-05	0	10836	0	0	0	8694	0	0	0	15016	0	0	0	16608	0
4	983363	rs371025483	C	A			n.380C>A	non coding transcript exon	posição	no																					1	30932	0	3.2329e-05	0	8710	0	0	0	302	0	0	0	1622	0	0	0	3492	0
4	983363	rs371025483	C	T			n.380C>T	non coding transcript exon	posição	no																					1	30932	0	3.2329e-05	0	8710	0	0	0	302	0	0	0	1622	0	0	0	3492	0
4	983364	.	G	A			n.381G>A	non coding transcript exon	posição	no																					2	34476	0	5.80114e-05	0	3010	0	0				#DIV/0!	0	3656	0	0	0	1162	0
4	983366	rs549093377	A	C			n.383A>C	non coding transcript exon	posição	no																					1	205688	0	4.86173e-06	0	11452	0	0	0	8878	0	0	0	15438	0	0	0	17396	0
4	983369	.	GC	G			n.392delC	non coding transcript exon	posição	no																					3	37186	0	8.06755e-05	0	3086	0	0				#DIV/0!	0	3738	0	0	0	1260	0
4	983372	.	C	A			n.389C>A	non coding transcript exon	posição	no																					2	39670	0	5.04159e-05	0	3020	0	0				#DIV/0!	3	3692	0	0.000812568	0	1196	0
4	983375	rs761642769	C	T			n.392C>T	non coding transcript exon	posição	no																					9	240406	0	3.74367e-05	0	20432	0	0	0	9274	0	0	0	17214	0	0	0	21280	0
4	983380	.	G	C			n.397G>C	non coding transcript exon	posição	no																					1	30942	0	3.23185e-05	0	8720	0	0	0	302	0	0	0	1622	0	0	0	3490	0
4	983388	rs765002645	C	T			n.405C>T	non coding transcript exon	posição	no																					1	30944	0	3.23164e-05	1	8720	0	0.000114679	0	302	0	0	0	1622	0	0	0	3490	0
4	983389	.	G	A			n.406G>A	non coding transcript exon	posição	no																					2	45982	0	4.34953e-05	0	3184	0	0				#DIV/0!	0	4012	0	0	0	1338	0
4	983394	rs144218313	C	T			n.411C>T	non coding transcript exon	posição	no																					2814	245798	103	0.0114484	430	20796	3	0.0206771	0	9382	0	0	42	17608	1	0.00238528	0	21968	0
4	983395	rs766281224	G	A			n.412G>A	non coding transcript exon	posição	no																					18	245294	0	7.33813e-05	1	20780	0	4.81232e-05	0	9382	0	0	13	17558	0	0.000740403	0	21870	0
4	983396	.	C	G			n.413C>G	non coding transcript exon	posição	no																					1	30944	0	3.23164e-05	0	8720	0	0	0	302	0	0	0	1622	0	0	0	3490	0
4	983406	.	C	T			n.423C>T	non coding transcript exon	posição	no																					4	46904	0	8.52806e-05	0	3006	0	0				#DIV/0!	0	3714	0	0	0	1258	0
4	983407	rs754470755	G	A			n.424G>A	non coding transcript exon	posição	no																					39	243720	0	0.00016002	0	20688	0	0	0	9338	0	0	0	17506	0	0	0	21706	0
4	983411	rs148721282	C	T			n.428C>T	non coding transcript exon	posição	no																					20	240586	0	8.31304e-05	0	20392	0	0	0	9290	0	0	0	17264	0	0	0	21488	0
4	983412	.	G	A			c.299+1675G>A	intron	posição	no																					2	45300	0	4.41501e-05	0	5252	0	0				#DIV/0!	0	4770	0	0	0	2994	0
4	983418	rs757756523	G	C			c.299+1681G>C	intron	posição	no																					2	208166	0	9.60772e-06	0	11598	0	0	0	8970	0	0	0	15552	0	0	0	17886	0
4	983421	rs779417668	C	T			c.299+1684C>T	intron	posição	no																					18	234832	0	7.66505e-05	0	20032	0	0	0	9166	0	0	17	16876	0	0.00100735	0	21064	0
4	983422	rs142212318	G	A			c.299+1685G>A	intron	posição	no																					5	43584	0	0.000114721	2	5294	0	0.000377786				#DIV/0!	0	5036	0	0	0	3190	0
4	983428	.	C	G			c.299+1691C>G	intron	posição	no																					1	195856	0	5.10579e-06	1	10652	0	9.38791e-05	0	8724	0	0	0	14726	0	0	0	16980	0
4	983428	.	C	T			c.299+1691C>T	intron	posição	no																					5	195856	0	2.5529e-05	0	10652	0	0	0	8724	0	0	0	14726	0	0	0	16980	0
4	983431	rs150810594	C	T			c.299+1694C>T	intron	posição	no																					7	30952	0	0.000226157	2	8724	0	0.000229253	0	302	0	0	1	1622	0	0.000616523	1	3492	0
4	983434	.	T	TGCCAGCGCCAGCAGC			c.299+1698_299+1712dupGCCAGCGCCAGCAGC	intron	posição	no																					1	30942	0	3.23185e-05	0	8722	0	0	0	302	0	0	0	1622	0	0	1	3492	0
4	983436	rs777165400	C	CCAGCGCCAG			c.299+1704_299+1712dupGCCAGCAGC	intron	posição	no																					1	192840	0	5.18565e-06	0	10482	0	0	0	8700	0	0	0	14484	0	0	0	16878	0
4	983436	rs777165400	CCAGCGCCAG	C			c.299+1704_299+1712delGCCAGCAGC	intron	posição	no																					1	192840	0	5.18565e-06	0	10482	0	0	0	8700	0	0	0	14484	0	0	0	16878	0
4	983436	.	C	T			c.299+1699C>T	intron	posição	no																					1	39430	0	2.53614e-05	0	5588	0	0				#DIV/0!	2	5334	0	0.000374953	0	3434	0
4	983437	.	C	T			c.299+1700C>T	intron	posição	no																					12	189368	0	6.33687e-05	0	10228	0	0	0	8634	0	0	0	14248	0	0	0	16650	0
4	983440	.	C	T			c.299+1703C>T	intron	posição	no																					1	38326	0	2.60919e-05	0	5626	0	0				#DIV/0!	0	5530	0	0	0	3538	0
4	983441	rs770354624	G	A			c.299+1704G>A	intron	posição	no																					92	220770	0	0.000416723	6	18996	0	0.000315856	2	8948	0	0.000223514	0	15838	0	0	1	20238	0
4	983441	rs770354624	G	GCCAGCAGCA			c.299+1717_299+1725dupGCAGCACCA	intron	posição	no																					1	30952	0	3.23081e-05	0	8724	0	0	0	302	0	0	0	1622	0	0	0	3492	0
4	983441	rs770354624	GCCAGCAGCA	G			c.299+1717_299+1725delGCAGCACCA	intron	posição	no																					11	220770	0	4.98256e-05	2	18996	0	0.000105285	0	8948	0	0	0	15838	0	0	0	20238	0
4	983442	.	C	G			c.299+1705C>G	intron	posição	no																					1	172488	0	5.7975e-06	0	9106	0	0	0	8406	0	0	0	13012	0	0	0	15654	0
4	983443	rs144076450	C	T			c.299+1706C>T	intron	posição	no																					97	203746	1	0.000476083	85	17840	1	0.00476457	0	8702	0	0	0	14624	0	0	0	19162	0
4	983449	rs776775525	C	T			c.299+1712C>T	intron	posição	no																					1	174466	0	5.73178e-06	1	9292	0	0.000107619	0	8434	0	0	0	13126	0	0	0	15818	0
4	983451	.	C	A			c.299+1714C>A	intron	posição	no																					2	175158	0	1.14183e-05	0	9350	0	0	0	8444	0	0	0	13170	0	0	0	15912	0
4	983453	rs748362855	A	T			c.299+1716A>T	intron	posição	no																					1	176072	0	5.67949e-06	0	9444	0	0	0	8448	0	0	0	13236	0	0	0	16002	0
4	983458	rs538575250	C	G			c.299+1721C>G	intron	posição	no																					14	168884	0	8.28971e-05	0	8990	0	0	0	8324	0	0	0	12662	0	0	0	15598	0
4	983458	rs538575250	C	T			c.299+1721C>T	intron	posição	no																					4	199834	0	2.00166e-05	0	17712	0	0	0	8626	0	0	2	14284	0	0.000140017	0	19090	0
4	983461	rs762688882	C	A			c.299+1724C>A	intron	posição	no																					1	164698	0	6.07172e-06	0	8710	0	0	0	8294	0	0	0	12322	0	0	0	15414	0
4	983463	rs557184715	C	T			c.299+1726C>T	intron	posição	no																					7	194838	0	3.59273e-05	1	17402	0	5.74647e-05	0	8582	0	0	0	13908	0	0	0	18886	0
4	983464	rs575164465	G	A			c.299+1727G>A	intron	posição	no																					28	194320	0	0.000144092	0	17388	0	0	0	8580	0	0	25	13868	0	0.00180271	0	18846	0
4	983467	.	G	A			c.299+1730G>A	intron	posição	no																					2	193110	0	1.03568e-05	0	17270	0	0	0	8564	0	0	0	13740	0	0	0	18844	0
4	983469	.	C	T			c.299+1732C>T	intron	posição	no																					3	156100	0	1.92184e-05	1	8058	0	0.0001241	0	8172	0	0	1	11616	0	8.60882e-05	0	15014	0
4	983476	rs767043831	C	G			c.299+1739C>G	intron	posição	no																					2	187020	0	1.0694e-05	0	16774	0	0	0	8452	0	0	0	13204	0	0	0	18708	0
4	983478	rs753947733	C	T			c.299+1741C>T	intron	posição	no																					8	186120	0	4.2983e-05	1	16734	0	5.97586e-05	0	8450	0	0	0	13154	0	0	0	18632	0
4	983479	rs368544205	G	A			c.299+1742G>A	intron	posição	no																					4	153724	0	2.60207e-05	0	7856	0	0	0	8150	0	0	0	11404	0	0	0	15114	0
4	983483	rs200470975	G	A			c.299+1746G>A	intron	posição	no																					69	184820	0	0.000373336	2	16620	0	0.000120337	2	8450	0	0.000236686	1	12990	0	7.69823e-05	0	18642	0
4	983483	rs200470975	G	T			c.299+1746G>T	intron	posição	no																					2	184820	0	1.08213e-05	1	16620	0	6.01685e-05	0	8450	0	0	0	12990	0	0	0	18642	0
4	983485	.	C	G			c.299+1748C>G	intron	posição	no																					4	152628	0	2.62075e-05	0	7788	0	0	0	8130	0	0	0	11280	0	0	0	15178	0
4	983485	.	C	T			c.299+1748C>T	intron	posição	no																					2	183576	0	1.08947e-05	1	16506	0	6.0584e-05	0	8432	0	0	0	12902	0	0	0	18670	0
4	983495	.	C	T			c.299+1758C>T	intron	posição	no																					2	18178	0	0.000110023	0	7398	0	0				#DIV/0!	1	7732	0	0.000129333	0	5042	0
4	983496	.	G	A			c.299+1759G>A	intron	posição	no																					2	17828	0	0.000112183	1	7458	0	0.000134084				#DIV/0!	1	7798	0	0.000128238	0	5104	0
4	983534	.	G	T			c.299+1797G>T	intron	posição	no																					2	17668	0	0.000113199	0	7640	0	0				#DIV/0!	0	7910	0	0	0	5240	0
4	983535	.	C	T			c.299+1798C>T	intron	posição	no																					1	17584	0	5.68699e-05	0	7666	0	0				#DIV/0!	0	7942	0	0	1	5268	0
4	983536	.	G	A			c.299+1799G>A	intron	posição	no																					2	17292	0	0.00011566	0	7878	0	0				#DIV/0!	0	8066	0	0	0	5386	0
4	983538	.	C	T			c.299+1801C>T	intron	posição	no																					7	17448	0	0.000401192	0	7974	0	0				#DIV/0!	0	8132	0	0	0	5494	0
4	983546	.	G	C			c.299+1809G>C	intron	posição	no																					1	17972	0	5.56421e-05	0	8016	0	0				#DIV/0!	0	8140	0	0	0	5510	0
4	983547	.	C	T			c.299+1810C>T	intron	posição	no																					1	17940	0	5.57414e-05	0	8156	0	0				#DIV/0!	0	8220	0	0	0	5640	0
4	983547	.	C	A			c.299+1810C>A	intron	posição	no																					1	17940	0	5.57414e-05	0	8158	0	0				#DIV/0!	0	8244	0	0	0	5648	0
4	983548	.	G	A			c.299+1811G>A	intron	posição	no																					1	18042	0	5.54262e-05	0	8240	0	0				#DIV/0!	0	8274	0	0	0	5716	0
4	983550	.	A	C			c.299+1813A>C	intron	posição	no																					1	18292	0	5.46687e-05	1	8296	0	0.00012054				#DIV/0!	0	8310	0	0	0	5764	0
4	983556	.	G	A			c.299+1819G>A	intron	posição	no																					4	18730	0	0.000213561	0	8336	0	0				#DIV/0!	0	8324	0	0	0	5790	0
4	983565	.	C	T			c.299+1828C>T	intron	posição	no																					3	19308	0	0.000155376	0	8426	0	0				#DIV/0!	0	8360	0	0	0	5846	0
4	983566	.	G	A			c.299+1829G>A	intron	posição	no																					1	19536	0	5.11876e-05	0	8426	0	0				#DIV/0!	0	8360	0	0	0	5846	0
4	983574	rs146487540	C	T			c.299+1837C>T	intron	posição	no																					25	20470	0	0.0012213	24	8466	0	0.00283487				#DIV/0!	0	8376	0	0	0	5882	0
4	983575	rs140876735	G	A			c.299+1838G>A	intron	posição	no																					4	20626	0	0.00019393	0	8598	0	0				#DIV/0!	0	8432	0	0	0	6018	0
4	983611	.	A	G			c.299+1874A>G	intron	posição	no																					5	24438	0	0.000204599	0	8598	0	0				#DIV/0!	1	8432	0	0.000118596	0	6018	0
4	983612	rs73219719	C	T			c.299+1875C>T	intron	posição	no																					630	25102	10	0.0250976	10	8624	0	0.00115955				#DIV/0!	0	8432	0	0	0	6034	0
4	983612	rs73219719	C	A			c.299+1875C>A	intron	posição	no																					1	25102	0	3.98375e-05	0	8630	0	0				#DIV/0!	0	8444	0	0	0	6046	0
4	983613	.	G	A			c.299+1876G>A	intron	posição	no																					1	24394	0	4.09937e-05	0	8664	0	0				#DIV/0!	0	8446	0	0	0	6090	0
4	983619	.	A	G			c.299+1882A>G	intron	posição	no																					3	24984	0	0.000120077	0	8664	0	0				#DIV/0!	0	8446	0	0	1	6090	0
4	983625	rs3796623	C	T			c.299+1888C>T	intron	posição	no																					1029	26166	18	0.0393258	25	8822	0	0.00283382				#DIV/0!	0	8490	0	0	23	6216	0
4	983626	.	G	A			c.299+1889G>A	intron	posição	no																					2	25450	0	7.85855e-05	0	9020	0	0				#DIV/0!	0	8502	0	0	0	6310	0
4	983633	.	C	T			c.299+1896C>T	intron	posição	no																					5	25216	0	0.000198287	1	9020	0	0.000110865				#DIV/0!	1	8502	0	0.000117619	0	6310	0
4	983637	.	C	T			c.299+1900C>T	intron	posição	no																					1	25084	0	3.98661e-05	0	9030	0	0				#DIV/0!	0	8500	0	0	0	6316	0
4	983643	.	T	G			c.299+1906T>G	intron	posição	no																					1	25264	0	3.9582e-05	1	9038	0	0.000110644				#DIV/0!	0	8502	0	0	0	6330	0
4	983647	.	C	T			c.299+1910C>T	intron	posição	no																					2	25028	0	7.99105e-05	0	9034	0	0				#DIV/0!	1	8506	0	0.000117564	0	6334	0
4	983648	.	G	A			c.299+1911G>A	intron	posição	no																					4	24996	0	0.000160026	0	9104	0	0				#DIV/0!	1	8508	0	0.000117536	0	6342	0
4	983649	.	C	T			c.299+1912C>T	intron	posição	no																					1	25062	0	3.9901e-05	1	9146	0	0.000109337				#DIV/0!	0	8514	0	0	0	6350	0
4	983653	.	C	T			c.299+1916C>T	intron	posição	no																					1	24872	0	4.02059e-05	0	9220	0	0				#DIV/0!	0	8516	0	0	0	6370	0
4	983654	rs148832260	G	A			c.299+1917G>A	intron	posição	no																					10	24944	0	0.000400898	0	9248	0	0				#DIV/0!	3	8520	0	0.000352113	1	6372	0
4	983662	.	G	A			c.299+1925G>A	intron	posição	no																					2	24296	0	8.23181e-05	0	9248	0	0				#DIV/0!	0	8520	0	0	0	6372	0
4	983667	.	C	T			c.299+1930C>T	intron	posição	no																					4	23594	0	0.000169535	0	9272	0	0				#DIV/0!	12	8520	0	0.00140845	0	6382	0
4	983668	rs59758572	G	A			c.299+1931G>A	intron	posição	no																					278	24082	6	0.0115439	250	9342	0	0.0267609				#DIV/0!	0	8520	0	0	0	6386	0
4	983676	.	C	T			c.299+1939C>T	intron	posição	no																					1	23714	0	4.21692e-05	0	9430	0	0				#DIV/0!	0	8526	0	0	0	6386	0
4	983684	rs148386572	A	G			c.299+1947A>G	intron	posição	no																					71	22924	0	0.00309719	0	9448	0	0				#DIV/0!	11	8524	0	0.00129047	0	6386	0
4	983691	.	C	T			c.299+1954C>T	intron	posição	no																					8	22288	0	0.000358938	3	9486	1	0.000316256				#DIV/0!	0	8504	0	0	0	6380	0
4	983697	.	C	T			c.299+1960C>T	intron	posição	no																					1	21956	0	4.55456e-05	0	9544	0	0				#DIV/0!	0	8528	0	0	0	6390	0
4	983698	.	C	G			c.299+1961C>G	intron	posição	no																					1	21636	0	4.62193e-05	0	9544	0	0				#DIV/0!	0	8528	0	0	0	6390	0
4	983708	.	C	T			c.299+1971C>T	intron	posição	no																					5	21004	0	0.00023805	0	9538	0	0				#DIV/0!	0	8530	0	0	0	6382	0
4	983709	.	G	A			c.299+1972G>A	intron	posição	no																					6	20926	0	0.000286725	0	9932	2207	0				#DIV/0!	5556	8536	1784	0.65089	4772	6492	1747
4	983712	.	G	C			c.299+1975G>C	intron	posição	no																					1	20658	0	4.84074e-05	1	9526	0	0.000104976				#DIV/0!	0	8492	0	0	0	6080	0
4	983723	rs140299648	G	A			c.299+1986G>A	intron	posição	no																					10	20178	0	0.000495589	0	9504	0	0				#DIV/0!	1	8484	0	0.000117869	0	6044	0
4	983750	rs147075631	C	T			c.299+2013C>T	intron	posição	no																					1	20292	0	4.92805e-05	0	9502	0	0				#DIV/0!	0	8478	0	0	0	6026	0
4	983752	.	C	T			c.299+2015C>T	intron	posição	no																					2	20188	0	9.90688e-05	0	9330	0	0				#DIV/0!	0	8386	0	0	0	5818	0
4	983753	.	G	A			c.299+2016G>A	intron	posição	no																					3	20316	0	0.000147667	0	9086	0	0				#DIV/0!	0	8222	0	0	0	5604	0
4	983764	rs138492048	G	A			c.299+2027G>A	intron	posição	no																					5	20672	0	0.000241873	1	8602	0	0.000116252				#DIV/0!	0	7802	0	0	0	5206	0
4	983772	.	C	T			c.299+2035C>T	intron	posição	no																					8	21794	1	0.000367074	0	8202	0	0				#DIV/0!	0	7426	0	0	0	4778	0
4	983776	.	C	T			c.299+2039C>T	intron	posição	no																					1	22196	0	4.50532e-05	0	8152	0	0				#DIV/0!	0	7378	0	0	0	4718	0
4	983786	rs143894909	C	T			c.299+2049C>T	intron	posição	no																					16	23996	0	0.000666778	14	7954	0	0.00176012				#DIV/0!	0	7152	0	0	0	4538	0
4	983799	.	GC	G			c.299+2065delC	intron	posição	no																					1	27604	0	3.62266e-05	0	7956	0	0				#DIV/0!	0	7140	0	0	1	4532	0
4	983799	.	G	A			c.299+2062G>A	intron	posição	no																					1	27604	0	3.62266e-05	0	7962	0	0				#DIV/0!	0	7134	0	0	0	4524	0
4	983803	.	G	A			c.299+2066G>A	intron	posição	no																					5	30262	0	0.000165224	1	7918	0	0.000126295				#DIV/0!	0	7072	0	0	0	4456	0
4	983809	rs4690221	C	T			c.299+2072C>T	intron	posição	no																					30479	60608	6174	0.502887	2135	7590	0	0.281291				#DIV/0!	0	6714	0	0	0	4266	0
4	983810	.	G	A			c.299+2073G>A	intron	posição	no																					3	55714	0	5.38464e-05	0	7308	0	0				#DIV/0!	2	6386	0	0.000313185	0	4030	0
4	983814	.	C	T			c.299+2077C>T	intron	posição	no																					7	56132	0	0.000124706	0	6526	0	0				#DIV/0!	0	5462	0	0	0	3406	0
4	983815	.	G	A			c.299+2078G>A	intron	posição	no																					1	56538	0	1.76872e-05	1	6378	0	0.000156789				#DIV/0!	20	5288	0	0.00378215	0	3324	0
4	983818	.	T	C			c.299+2081T>C	intron	posição	no																					3	57220	0	5.24292e-05	0	6360	0	0				#DIV/0!	0	5296	0	0	0	3290	0
4	983823	.	C	T			c.299+2086C>T	intron	posição	no																					1	58334	0	1.71427e-05	0	6288	0	0				#DIV/0!	0	5250	0	0	0	3248	0
4	983829	.	C	T			c.299+2092C>T	intron	posição	no																					1	59422	0	1.68288e-05	0	6096	0	0				#DIV/0!	0	5034	0	0	0	3082	0
4	983830	.	G	A			c.299+2093G>A	intron	posição	no																					6	59796	0	0.000100341	0	5726	0	0				#DIV/0!	0	4600	0	0	0	2774	0
4	983833	.	G	A			c.299+2096G>A	intron	posição	no																					1	60262	0	1.65942e-05	0	5616	0	0				#DIV/0!	0	4458	0	0	0	2706	0
4	983845	.	C	T			c.299+2108C>T	intron	posição	no																					1	60426	0	1.65492e-05	0	5572	0	0				#DIV/0!	0	4404	0	0	0	2646	0
4	983846	.	G	A			c.299+2109G>A	intron	posição	no																					1	60420	0	1.65508e-05	0	5540	0	0				#DIV/0!	0	4360	0	0	0	2610	0
4	983849	.	G	A			c.299+2112G>A	intron	posição	no																					1	60632	0	1.64929e-05	0	5206	0	0				#DIV/0!	1	3916	0	0.000255363	0	2334	0
4	983854	rs182088046	C	T			c.299+2117C>T	intron	posição	no																					6	59628	0	0.000100624	2	5092	0	0.000392773				#DIV/0!	0	3730	0	0	0	2210	0
4	983855	.	G	A			c.299+2118G>A	intron	posição	no																					2	58976	0	3.39121e-05	0	4858	0	0				#DIV/0!	0	3416	0	0	0	1988	0
4	983859	.	C	T			c.299+2122C>T	intron	posição	no																					22	59010	0	0.000372818	0	4730	0	0				#DIV/0!	0	3290	0	0	0	1868	0
4	983862	.	T	G			c.299+2125T>G	intron	posição	no																					1	57730	0	1.7322e-05	0	3656	0	0				#DIV/0!	0	2170	0	0	0	1080	0
4	983868	.	G	A			c.299+2131G>A	intron	posição	no																					50	55174	0	0.000906224	1	3682	0	0.000271592				#DIV/0!	0	2216	0	0	0	1082	0
4	983870	.	T	C			c.299+2133T>C	intron	posição	no																					5	54784	0	9.12675e-05	0	3266	0	0				#DIV/0!	1	1806	0	0.00055371	0	868	0
4	983873	.	C	T			c.299+2136C>T	intron	posição	no																					4	53184	0	7.52106e-05	0	3246	0	0				#DIV/0!	0	1776	0	0	0	836	0
4	983874	.	G	A			c.299+2137G>A	intron	posição	no																					1	53014	0	1.88629e-05	0	2812	0	0				#DIV/0!	0	1374	0	0	0	586	0
4	983879	.	C	T			c.299+2142C>T	intron	posição	no																					3	50916	0	5.89206e-05	0	2812	0	0				#DIV/0!	0	1374	0	0	0	586	0
4	983880	.	G	A			c.299+2143G>A	intron	posição	no																					5	50614	0	9.87869e-05	0	2758	0	0				#DIV/0!	0	1392	0	0	0	592	0
4	983883	.	C	T			c.299+2146C>T	intron	posição	no																					1	48914	0	2.0444e-05	0	2416	0	0				#DIV/0!	0	1092	0	0	0	402	0
4	983896	rs138700015	C	T			c.299+2159C>T	intron	posição	no																					4	42870	0	9.33053e-05	0	2220	0	0				#DIV/0!	0	944	0	0	0	308	0
4	983898	.	C	T			c.299+2161C>T	intron	posição	no																					291	41180	10	0.00706654	281	2116	0	0.132798				#DIV/0!	0	816	0	0	0	242	0
4	983898	.	CG	C			c.299+2163delG	intron	posição	no																					1	41180	0	2.42836e-05	0	1860	0	0				#DIV/0!	1	622	0	0.00160772	0	120	0
4	983899	.	G	A			c.299+2162G>A	intron	posição	no																					1	40880	0	2.44618e-05	0	1832	0	0				#DIV/0!	0	606	0	0	0	112	0
4	983911	rs139361937	C	T			c.299+2174C>T	intron	posição	no																					3	34646	0	8.65901e-05	0	1832	0	0				#DIV/0!	0	606	0	0	0	112	0
4	983912	rs144162753	G	A			c.299+2175G>A	intron	posição	no																					2	33906	0	5.89866e-05	0	1634	0	0				#DIV/0!	0	526	0	0	0	80	0
4	983912	rs144162753	G	T			c.299+2175G>T	intron	posição	no																					2	33906	0	5.89866e-05	0	1588	0	0				#DIV/0!	0	518	0	0	0	74	0
4	983924	.	G	A			c.299+2187G>A	intron	posição	no																					2	29504	0	6.77874e-05	0	1580	0	0				#DIV/0!	0	500	0	0	0	72	0
4	983937	.	C	T			c.299+2200C>T	intron	posição	no																					1	25052	0	3.9917e-05	0	1236	0	0				#DIV/0!	0	442	0	0	0	34	0
4	983941	.	G	A			c.299+2204G>A	intron	posição	no																					3	24138	1	0.000124285	0	1220	0	0				#DIV/0!	0	448	0	0	0	34	0
4	983945	rs145990235	A	G			c.299+2208A>G	intron	posição	no																					1	24064	0	4.15559e-05	1	1210	0	0.000826446				#DIV/0!	0	452	0	0	0	32	0
4	983946	rs139938830	C	T			c.299+2209C>T	intron	posição	no																					7	23712	0	0.000295209	0	1154	0	0				#DIV/0!	0	480	0	0	0	34	0
4	983947	.	G	A			c.299+2210G>A	intron	posição	no																					1	23752	0	4.21017e-05	0	1030	0	0				#DIV/0!	0	518	0	0	0	38	0
4	983953	.	C	G			c.299+2216C>G	intron	posição	no																					1	22628	0	4.4193e-05	0	1054	0	0				#DIV/0!	0	516	0	0	0	36	0
4	983958	.	C	T			c.299+2221C>T	intron	posição	no																					2	21458	0	9.32053e-05	0	1054	0	0				#DIV/0!	0	528	0	0	0	36	0
4	983959	.	G	A			c.299+2222G>A	intron	posição	no																					2	21652	0	9.23702e-05	0	1016	0	0				#DIV/0!	2	614	0	0.00325733	0	52	0
4	983961	.	C	T			c.299+2224C>T	intron	posição	no																					1	21194	0	4.71832e-05	0	998	0	0				#DIV/0!	0	648	0	0	0	66	0
4	983965	.	G	A			c.299+2228G>A	intron	posição	no																					10	20950	0	0.000477327	8	1026	0	0.00779727				#DIV/0!	0	690	0	0	0	74	0
4	983967	.	G	A			c.299+2230G>A	intron	posição	no																					14	20934	0	0.000668769	0	1008	0	0				#DIV/0!	1	714	0	0.00140056	0	80	0
4	983980	.	C	T			c.299+2243C>T	intron	posição	no																					4	21014	0	0.000190349	0	1016	0	0				#DIV/0!	0	796	0	0	0	96	0
4	983991	.	C	G			c.299+2254C>G	intron	posição	no																					1	21442	0	4.66374e-05	0	1168	0	0				#DIV/0!	0	968	0	0	0	124	0
4	983996	.	A	G			c.299+2259A>G	intron	posição	no																					2	21828	0	9.16254e-05	0	1268	0	0				#DIV/0!	0	1090	0	0	0	164	0
4	983998	.	G	C			c.299+2261G>C	intron	posição	no																					1	21784	0	4.59053e-05	1	1286	0	0.000777605				#DIV/0!	3	1128	0	0.00265957	0	174	0
4	984000	.	C	T			c.299+2263C>T	intron	posição	no																					1	21942	0	4.55747e-05	0	1502	0	0				#DIV/0!	7	1456	0	0.00480769	0	238	0
4	984005	rs149040232	C	T			c.299+2268C>T	intron	posição	no																					1	22832	0	4.37982e-05	0	1602	0	0				#DIV/0!	4	1598	0	0.00250313	0	256	0
4	984014	.	C	T			c.299+2277C>T	intron	posição	no																					1	24422	0	4.09467e-05	0	1706	0	0				#DIV/0!	0	1676	0	0	0	270	0
4	984014	.	C	G			c.299+2277C>G	intron	posição	no																					4	24422	1	0.000163787	0	2260	0	0				#DIV/0!	0	2346	0	0	0	450	0
4	984016	.	C	T			c.299+2279C>T	intron	posição	no																					5	25304	0	0.000197597	0	2506	0	0				#DIV/0!	0	2668	0	0	0	568	0
4	984023	.	C	T			c.299+2286C>T	intron	posição	no																					3	27216	0	0.000110229	1	2506	0	0.000399042				#DIV/0!	0	2668	0	0	0	568	0
4	984028	.	G	A			c.299+2291G>A	intron	posição	no																					5	29520	1	0.000169377	0	2584	0	0				#DIV/0!	0	2746	0	0	0	596	0
4	984046	.	C	T			c.299+2309C>T	intron	posição	no																					2	37524	0	5.32992e-05	0	2686	0	0				#DIV/0!	0	2920	0	0	0	630	0
4	984049	.	C	T			c.299+2312C>T	intron	posição	no																					2	39130	0	5.11117e-05	0	2798	0	0				#DIV/0!	0	3052	0	0	0	658	0
4	984050	.	G	A			c.299+2313G>A	intron	posição	no																					2	40496	0	4.93876e-05	0	2964	0	0				#DIV/0!	0	3268	0	0	0	720	0
4	984061	.	G	A			c.299+2324G>A	intron	posição	no																					4	46870	0	8.53424e-05	0	3090	0	0				#DIV/0!	0	3396	0	0	0	772	0
4	984066	.	C	T			c.299+2329C>T	intron	posição	no																					5	49744	0	0.000100515	0	3444	0	0				#DIV/0!	0	3836	0	0	0	946	0
4	984067	.	G	A			c.299+2330G>A	intron	posição	no																					2	50672	0	3.94695e-05	1	3452	0	0.000289687				#DIV/0!	0	3836	0	0	0	942	0
4	984072	.	C	T			c.299+2335C>T	intron	posição	no																					1	53534	0	1.86797e-05	0	3626	1	0				#DIV/0!	11	3878	0	0.00283651	0	970	0
4	984073	.	C	T			c.299+2336C>T	intron	posição	no																					377	54282	11	0.00694521	0	3558	0	0				#DIV/0!	4	3860	0	0.00103627	0	976	0
4	984088	.	A	G			c.299+2351A>G	intron	posição	no																					386	60110	9	0.00642156	0	3572	0	0				#DIV/0!	0	3850	0	0	0	968	0
4	984090	.	C	T			c.299+2353C>T	intron	posição	no																					4	60372	0	6.62559e-05	0	3564	0	0				#DIV/0!	0	3824	0	0	0	968	0
4	984090	.	C	G			c.299+2353C>G	intron	posição	no																					5	60372	0	8.28199e-05	0	3482	0	0				#DIV/0!	0	3686	0	0	0	906	0
4	984097	.	T	A			c.299+2360T>A	intron	posição	no																					1	61558	0	1.62448e-05	0	3488	0	0				#DIV/0!	0	3694	0	0	0	920	0
4	984108	.	G	A			c.299+2371G>A	intron	posição	no																					1	62362	0	1.60354e-05	0	3468	0	0				#DIV/0!	0	3660	0	0	0	910	0
4	984110	.	T	C			c.299+2373T>C	intron	posição	no																					1	62298	0	1.60519e-05	0	3380	0	0				#DIV/0!	4	3524	0	0.00113507	0	864	0
4	984114	.	C	T			c.299+2377C>T	intron	posição	no																					5	62172	1	8.04221e-05	0	3404	0	0				#DIV/0!	0	3524	0	0	0	870	0
4	984115	.	G	A			c.299+2378G>A	intron	posição	no																					16	62392	0	0.000256443	0	3174	0	0				#DIV/0!	0	3194	0	0	0	762	0
4	984119	rs143250139	A	G			c.299+2382A>G	intron	posição	no																					1	61942	0	1.61441e-05	0	3104	0	0				#DIV/0!	0	3074	0	0	0	746	0
4	984120	.	C	T			c.299+2383C>T	intron	posição	no																					9	61584	0	0.000146142	0	3022	0	0				#DIV/0!	0	2936	0	0	0	694	0
4	984121	.	G	A			c.299+2384G>A	intron	posição	no																					3	61668	0	4.86476e-05	0	2990	0	0				#DIV/0!	0	2894	0	0	0	688	0
4	984131	.	C	T			c.299+2394C>T	intron	posição	no																					26	58786	0	0.000442282	0	2990	0	0				#DIV/0!	0	2894	0	0	0	688	0
4	984132	.	G	A			c.299+2395G>A	intron	posição	no																					5	58602	0	8.53213e-05	0	2420	0	0				#DIV/0!	0	2132	0	0	0	386	0
4	984132	.	G	C			c.299+2395G>C	intron	posição	no																					1	58602	0	1.70643e-05	0	2492	0	0				#DIV/0!	0	2198	0	0	0	432	0
4	984134	.	A	T			c.299+2397A>T	intron	posição	no																					6	58176	0	0.000103135	0	2272	0	0				#DIV/0!	0	1876	0	0	0	324	0
4	984138	.	C	T			c.299+2401C>T	intron	posição	no																					7	56830	0	0.000123174	0	2272	0	0				#DIV/0!	0	1876	0	0	0	324	0
4	984139	.	G	A			c.299+2402G>A	intron	posição	no																					2	56404	0	3.54585e-05	1	2108	0	0.000474383				#DIV/0!	0	1652	0	0	0	252	0
4	984146	.	A	G			c.299+2409A>G	intron	posição	no																					1	54342	0	1.8402e-05	0	2114	0	0				#DIV/0!	4	1626	0	0.00246002	0	246	0
4	984151	.	C	T			c.299+2414C>T	intron	posição	no																					1	51872	0	1.92782e-05	0	1708	0	0				#DIV/0!	0	1236	0	0	0	154	0
4	984159	.	G	A			c.299+2422G>A	intron	posição	no																					11	47154	0	0.000233278	0	1690	0	0				#DIV/0!	0	1190	0	0	0	144	0
4	984165	rs192314032	C	T			c.299+2428C>T	intron	posição	no																					11	43298	0	0.000254053	7	1614	0	0.00433705				#DIV/0!	0	1124	0	0	0	134	0
4	984165	rs192314032	C	G			c.299+2428C>G	intron	posição	no																					1	43298	0	2.30958e-05	1	1594	0	0.000627353				#DIV/0!	1	1080	0	0.000925926	0	112	0
4	984166	.	G	A			c.299+2429G>A	intron	posição	no																					12	42346	0	0.00028338	0	1418	0	0				#DIV/0!	0	898	0	0	0	112	0
4	984167	.	G	C			c.299+2430G>C	intron	posição	no																					1	42588	0	2.34808e-05	0	1374	0	0				#DIV/0!	0	868	0	0	0	106	0
4	984182	rs185729198	G	A			c.299+2445G>A	intron	posição	no																					2	28504	0	7.01656e-05	0	1484	0	0				#DIV/0!	0	804	0	0	0	96	0
4	984182	rs185729198	G	T			c.299+2445G>T	intron	posição	no																					1	28504	0	3.50828e-05	0	1468	0	0				#DIV/0!	0	798	0	0	0	96	0
4	984189	.	G	A			c.299+2452G>A	intron	posição	no																					8	23820	0	0.000335852	0	1444	0	0				#DIV/0!	0	760	0	0	0	78	0
4	984191	.	G	A			c.299+2454G>A	intron	posição	no																					1	22488	0	4.44682e-05	0	1470	0	0				#DIV/0!	0	772	0	0	0	76	0
4	984196	.	AC	A			c.299+2461delC	intron	posição	no																					1	20840	0	4.79846e-05	0	1582	0	0				#DIV/0!	0	826	0	0	0	74	0
4	984868	.	A	AG			c.299+3138dupG	intron	posição	no																					130	84374	0	0.00154076	111	1584	0	0.0700758				#DIV/0!	0	826	0	0	0	78	0
4	984870	rs2290401	G	C			c.299+3133G>C	intron	posição	no																					14414	84666	1274	0.170245	275	1584	0	0.173611				#DIV/0!	0	826	0	0	0	78	0
4	984870	rs2290401	G	A			c.299+3133G>A	intron	posição	no																					1	84666	0	1.18111e-05	0	1596	0	0				#DIV/0!	0	828	0	0	0	86	0
4	984872	.	G	A			c.299+3135G>A	intron	posição	no																					44	87196	0	0.00050461	44	1616	0	0.0272277				#DIV/0!	0	866	0	0	0	92	0
4	984874	.	G	A			c.299+3137G>A	intron	posição	no																					1	87226	0	1.14645e-05	0	1670	0	0				#DIV/0!	0	904	0	0	0	104	0
4	984887	.	C	T			c.299+3150C>T	intron	posição	no																					4	90140	0	4.43754e-05	4	1764	0	0.00226757				#DIV/0!	0	976	0	0	0	96	0
4	984928	.	G	A			c.299+3191G>A	intron	posição	no																					4	103378	0	3.8693e-05	2	1790	0	0.00111732				#DIV/0!	0	984	0	0	0	100	0
4	984932	.	A	G			c.299+3195A>G	intron	posição	no																					2	103912	0	1.92471e-05	0	1932	0	0				#DIV/0!	0	1062	0	0	0	134	0
4	984937	rs151180930	C	T			c.299+3200C>T	intron	posição	no																					3	104172	0	2.87985e-05	2	1948	0	0.00102669				#DIV/0!	0	1078	0	0	0	138	0
4	984938	rs139024319	G	A			c.299+3201G>A	intron	posição	no																					26	104290	0	0.000249305	0	2330	0	0				#DIV/0!	0	1480	0	0	0	204	0
4	984945	.	C	T			c.299+3208C>T	intron	posição	no																					6	104630	0	5.73449e-05	0	2306	0	0				#DIV/0!	1	1472	0	0.000679348	29	230	0
4	984946	.	G	A			c.299+3209G>A	intron	posição	no																					1	104842	0	9.53816e-06	0	2306	0	0				#DIV/0!	0	1472	0	0	0	230	0
4	984948	.	T	C			c.299+3211T>C	intron	posição	no																					32	104976	0	0.000304832	30	2312	0	0.0129758				#DIV/0!	0	1472	0	0	0	184	0
4	984951	rs144893723	C	T			c.299+3214C>T	intron	posição	no																					14	105094	0	0.000133214	1	2410	0	0.000414938				#DIV/0!	0	1514	0	0	0	204	0
4	984952	.	G	A			c.299+3215G>A	intron	posição	no																					1	105128	0	9.51221e-06	0	2534	0	0				#DIV/0!	84	1590	2	0.0528302	32	272	0
4	984955	.	A	G			c.299+3218A>G	intron	posição	no																					1	105308	0	9.49595e-06	0	2518	0	0				#DIV/0!	0	1524	0	0	0	232	0
4	984956	rs148387257	C	T			c.299+3219C>T	intron	posição	no																					5	105310	0	4.74789e-05	2	2528	0	0.000791139				#DIV/0!	4	1528	0	0.0026178	0	234	0
4	984957	.	G	A			c.299+3220G>A	intron	posição	no																					11	105474	0	0.000104291	2	2564	0	0.000780031				#DIV/0!	0	1508	0	0	0	218	0
4	984958	rs36095812	G	A			c.299+3221G>A	intron	posição	no																					719	105646	3	0.00680575	12	2582	0	0.00464756				#DIV/0!	0	1498	0	0	0	230	0
4	984963	.	C	T			c.299+3226C>T	intron	posição	no																					2	105712	0	1.89193e-05	1	2562	0	0.00039032				#DIV/0!	0	1454	0	0	0	224	0
4	984964	.	G	T			c.299+3227G>T	intron	posição	no																					27	105970	0	0.000254789	0	2576	0	0				#DIV/0!	0	1478	0	0	0	230	0
4	984964	.	G	A			c.299+3227G>A	intron	posição	no																					2	105970	0	1.88733e-05	0	2570	0	0				#DIV/0!	0	1476	0	0	0	232	0
4	984974	.	C	T			c.299+3237C>T	intron	posição	no																					10	106616	0	9.37946e-05	2	2586	0	0.000773395				#DIV/0!	0	1482	0	0	0	218	0
4	984975	.	G	A			c.299+3238G>A	intron	posição	no																					1	106870	0	9.35716e-06	0	2576	0	0				#DIV/0!	0	1494	0	0	0	226	0
4	984978	.	C	T			c.299+3241C>T	intron	posição	no																					1	107310	0	9.3188e-06	0	2546	0	0				#DIV/0!	0	1414	0	0	0	204	0
4	984979	rs114936403	G	A			c.299+3242G>A	intron	posição	no																					511	107564	19	0.00475066	454	2528	0	0.179589				#DIV/0!	1	1314	0	0.000761035	0	172	0
4	984990	.	T	C			c.299+3253T>C	intron	posição	no																					1	108976	0	9.17633e-06	0	2706	6	0				#DIV/0!	0	1328	0	0	0	188	0
4	984996	.	C	T			c.299+3259C>T	intron	posição	no																					1	110516	0	9.04846e-06	0	2638	0	0				#DIV/0!	0	1294	0	0	0	218	0
4	985002	.	C	T			c.299+3265C>T	intron	posição	no																					1	113220	0	8.83236e-06	0	2574	0	0				#DIV/0!	0	1182	0	0	0	194	0
4	985003	.	G	A			c.299+3266G>A	intron	posição	no																					3	113570	0	2.64154e-05	0	2538	0	0				#DIV/0!	0	1088	0	0	0	198	0
4	985004	.	T	C			c.299+3267T>C	intron	posição	no																					1	113760	0	8.79044e-06	0	2532	0	0				#DIV/0!	0	1034	0	0	0	190	0
4	985009	.	G	T			c.299+3272G>T	intron	posição	no																					1	114518	0	8.73225e-06	0	2498	0	0				#DIV/0!	0	996	0	0	0	174	0
4	985025	.	C	T			c.299+3288C>T	intron	posição	no																					3	115920	0	2.58799e-05	3	2402	0	0.00124896				#DIV/0!	0	930	0	0	0	156	0
4	985026	.	C	T			c.299+3289C>T	intron	posição	no																					2	115986	0	1.72435e-05	0	2404	0	0				#DIV/0!	5	924	0	0.00541126	0	148	0
4	985027	.	G	A			c.299+3290G>A	intron	posição	no																					2	116240	0	1.72058e-05	0	2390	0	0				#DIV/0!	0	886	0	0	0	130	0
4	985033	rs147715228	C	T			c.299+3296C>T	intron	posição	no																					1	116762	0	8.56443e-06	0	2374	0	0				#DIV/0!	0	822	0	0	0	112	0
4	985033	rs147715228	C	G			c.299+3296C>G	intron	posição	no																					1	116762	0	8.56443e-06	1	2430	0	0.000411523				#DIV/0!	0	792	0	0	0	106	0
4	985038	.	C	T			c.299+3301C>T	intron	posição	no																					6	117228	0	5.11823e-05	0	2422	0	0				#DIV/0!	0	768	0	0	0	94	0
4	985039	.	G	A			c.299+3302G>A	intron	posição	no																					5	117342	0	4.26105e-05	1	2438	0	0.000410172				#DIV/0!	0	778	0	0	0	100	0
4	985042	.	C	T			c.299+3305C>T	intron	posição	no																					1	117540	0	8.50774e-06	1	2458	0	0.000406835				#DIV/0!	0	812	0	0	0	110	0
4	985043	.	T	C			c.299+3306T>C	intron	posição	no																					1	117610	0	8.50268e-06	0	2630	0	0				#DIV/0!	0	890	0	0	0	154	0
4	985049	rs142565869	G	A			c.299+3312G>A	intron	posição	no																					4	117886	0	3.39311e-05	0	2668	0	0				#DIV/0!	0	934	0	0	0	174	0
4	985050	.	G	C			c.299+3313G>C	intron	posição	no																					1	117944	0	8.4786e-06	0	2862	0	0				#DIV/0!	0	1084	0	0	0	226	0
4	985051	.	G	A			c.299+3314G>A	intron	posição	no																					2	117958	0	1.69552e-05	0	3132	0	0				#DIV/0!	0	1440	0	0	0	354	0
4	985058	.	C	T			c.299+3321C>T	intron	posição	no																					1	118266	0	8.45552e-06	0	3132	0	0				#DIV/0!	0	1440	0	0	0	354	0
4	985060	rs143284684	G	A			c.299+3323G>A	intron	posição	no																					24	118456	0	0.000202607	0	3306	0	0				#DIV/0!	0	1734	0	0	0	430	0
4	985060	rs143284684	G	T			c.299+3323G>T	intron	posição	no																					1	118456	0	8.44195e-06	0	5108	347	0				#DIV/0!	1969	4100	323	0.480244	1002	1716	217
4	985063	.	C	T			c.299+3326C>T	intron	posição	no																					2	118564	0	1.68685e-05	0	4804	0	0				#DIV/0!	3	3902	0	0.000768836	0	1348	0
4	985075	.	C	A			c.299+3338C>A	intron	posição	no																					1	118922	0	8.40887e-06	0	4786	0	0				#DIV/0!	0	3980	0	0	0	1344	0
4	985076	rs148314592	C	T			c.299+3339C>T	intron	posição	no																					2	118926	0	1.68172e-05	1	4846	0	0.000206356				#DIV/0!	0	4016	0	0	0	1362	0
4	985077	.	G	C			c.299+3340G>C	intron	posição	no																					1	119024	0	8.40167e-06	0	4910	0	0				#DIV/0!	0	4112	0	0	0	1358	0
4	985077	.	G	A			c.299+3340G>A	intron	posição	no																					4	119024	0	3.36067e-05	0	5020	0	0				#DIV/0!	0	4262	0	0	0	1380	0
4	985078	.	G	A			c.299+3341G>A	intron	posição	no																					1	119080	0	8.39772e-06	0	5086	0	0				#DIV/0!	0	4370	0	0	0	1402	0
4	985080	.	C	A			c.299+3343C>A	intron	posição	no																					3	119128	0	2.5183e-05	0	5100	0	0				#DIV/0!	5	4400	0	0.00113636	0	1410	0
4	985086	.	C	A			c.299+3349C>A	intron	posição	no																					1	119304	0	8.38195e-06	0	5148	0	0				#DIV/0!	0	4484	0	0	0	1430	0
4	985092	.	C	T			c.299+3355C>T	intron	posição	no																					11	119444	0	9.20934e-05	0	5132	0	0				#DIV/0!	0	4524	0	0	0	1444	0
4	985096	.	C	T			c.299+3359C>T	intron	posição	no																					1	119518	0	8.36694e-06	0	5132	0	0				#DIV/0!	0	4540	0	0	0	1438	0
4	985097	.	A	G			c.299+3360A>G	intron	posição	no																					1	119530	0	8.3661e-06	0	5160	0	0				#DIV/0!	0	4556	0	0	0	1456	0
4	985098	.	T	C			c.299+3361T>C	intron	posição	no																					1	119554	0	8.36442e-06	1	5068	0	0.000197316				#DIV/0!	0	4470	0	0	0	1434	0
4	985102	.	G	A			c.299+3365G>A	intron	posição	no																					2	119640	0	1.67168e-05	0	5016	0	0				#DIV/0!	0	4418	0	0	1	1394	0
4	985109	.	A	C			c.299+3372A>C	intron	posição	no																					1	119786	0	8.34822e-06	0	5002	0	0				#DIV/0!	0	4434	0	0	13	1406	0
4	985125	.	C	T			c.299+3388C>T	intron	posição	no																					5	119964	0	4.16792e-05	2	4930	0	0.00040568				#DIV/0!	0	4336	0	0	0	1328	0
4	985126	.	G	A			c.299+3389G>A	intron	posição	no																					5	120014	0	4.16618e-05	0	4764	0	0				#DIV/0!	0	4044	0	0	18	1264	0
4	985130	.	A	T			c.299+3393A>T	intron	posição	no																					1	120036	0	8.33083e-06	0	4746	0	0				#DIV/0!	0	4022	0	0	0	1214	0
4	985133	.	T	A			c.299+3396T>A	intron	posição	no																					1	120048	0	8.33e-06	0	4644	0	0				#DIV/0!	0	3906	0	0	0	1170	0
4	985136	.	C	T			c.299+3399C>T	intron	posição	no																					14	120070	0	0.000116599	1	4642	0	0.000215424				#DIV/0!	0	3888	0	0	0	1162	0
4	985137	.	G	A			c.299+3400G>A	intron	posição	no																					4	120078	0	3.33117e-05	0	4522	0	0				#DIV/0!	0	3680	0	0	0	1088	0
4	985143	.	T	C			c.299+3406T>C	intron	posição	no																					1	120108	0	8.32584e-06	0	4502	0	0				#DIV/0!	0	3666	0	0	0	1078	0
4	985144	.	GC	G			c.299+3410delC	intron	posição	no																					2	120122	0	1.66497e-05	0	4398	0	0				#DIV/0!	0	3558	0	0	0	1018	0
4	985152	.	G	C			c.299+3415G>C	intron	posição	no																					3	120178	0	2.4963e-05	0	3960	0	0				#DIV/0!	3	3002	0	0.000999334	0	798	0
4	985152	.	G	A			c.299+3415G>A	intron	posição	no																					1	120178	0	8.32099e-06	0	3926	10	0				#DIV/0!	0	2856	0	0	0	748	0
4	985155	.	A	G			c.299+3418A>G	intron	posição	no																					1	120188	0	8.3203e-06	0	3926	0	0				#DIV/0!	0	2856	0	0	0	748	0
4	985156	.	G	A			c.299+3419G>A	intron	posição	no																					1	120174	0	8.32127e-06	1	3756	0	0.000266241				#DIV/0!	0	2834	0	0	0	738	0
4	985157	.	T	C			c.299+3420T>C	intron	posição	no																					1	120176	0	8.32113e-06	0	3282	0	0				#DIV/0!	1	2222	0	0.000450045	0	540	0
4	985159	rs141470857	G	T			c.299+3422G>T	intron	posição	no																					5	120188	0	4.16015e-05	4	3194	0	0.00125235				#DIV/0!	0	2162	0	0	0	512	0
4	985162	.	G	A			c.299+3425G>A	intron	posição	no																					3	120194	0	2.49596e-05	0	3194	0	0				#DIV/0!	0	2162	0	0	0	512	0
4	985164	.	G	A			c.299+3427G>A	intron	posição	no																					1	120206	0	8.31905e-06	0	2924	0	0				#DIV/0!	1	1710	0	0.000584795	0	404	0
4	985165	.	G	A			c.299+3428G>A	intron	posição	no																					1	120196	0	8.31974e-06	0	2612	0	0				#DIV/0!	0	1244	0	0	1	288	0
4	985169	.	G	A			c.299+3432G>A	intron	posição	no																					2	120168	0	1.66434e-05	0	2502	0	0				#DIV/0!	3	1176	1	0.00255102	0	280	0
4	985169	.	G	C			c.299+3432G>C	intron	posição	no																					1	120168	0	8.32168e-06	1	2482	0	0.000402901				#DIV/0!	0	1156	0	0	0	270	0
4	985170	.	CGAA	C			c.299+3438_299+3440delAAG	intron	posição	no																					2	120164	0	1.66439e-05	2	2462	0	0.000812348				#DIV/0!	0	1130	0	0	0	270	0
4	985170	.	C	T			c.299+3433C>T	intron	posição	no																					3	120164	0	2.49659e-05	0	2472	0	0				#DIV/0!	0	1130	0	0	0	270	0
4	985171	.	G	A			c.299+3434G>A	intron	posição	no																					1	120168	0	8.32168e-06	0	2326	0	0				#DIV/0!	1	1044	0	0.000957854	0	224	0
4	985177	.	G	C			c.299+3440G>C	intron	posição	no																					19	120148	0	0.000158138	0	2174	0	0				#DIV/0!	0	898	0	0	0	182	0
4	985177	.	G	A			c.299+3440G>A	intron	posição	no																					1	120148	0	8.32307e-06	0	2202	0	0				#DIV/0!	0	936	0	0	0	190	0
4	985178	.	G	A			c.299+3441G>A	intron	posição	no																					1	120138	0	8.32376e-06	0	2144	0	0				#DIV/0!	0	904	0	0	0	160	0
4	985178	.	G	T			c.299+3441G>T	intron	posição	no																					1	120138	0	8.32376e-06	0	2124	0	0				#DIV/0!	0	890	0	0	0	144	0
4	985180	.	C	T			c.299+3443C>T	intron	posição	no																					63	120130	0	0.000524432	59	2124	0	0.0277778				#DIV/0!	0	900	0	0	0	150	0
4	985180	.	CGT	C			c.299+3444_299+3445delGT	intron	posição	no																					2	120130	0	1.66486e-05	2	2134	0	0.000937207				#DIV/0!	4	958	0	0.00417537	0	174	0
4	985181	.	G	T			c.299+3444G>T	intron	posição	no																					1	120124	0	8.32473e-06	0	2034	0	0				#DIV/0!	0	1040	0	0	0	180	0
4	985181	.	G	A			c.299+3444G>A	intron	posição	no																					1	120124	0	8.32473e-06	0	2048	0	0				#DIV/0!	0	1120	0	0	0	196	0
4	985185	rs138233223	A	G			c.299+3448A>G	intron	posição	no																					2	120048	0	1.666e-05	2	2028	0	0.000986193				#DIV/0!	0	1138	0	0	0	200	0
4	985192	.	G	A			c.299+3455G>A	intron	posição	no																					2	119980	0	1.66694e-05	0	2036	0	0				#DIV/0!	0	1134	0	0	0	190	0
4	985204	.	C	T			c.299+3467C>T	intron	posição	no																					8	119812	0	6.67713e-05	0	2118	0	0				#DIV/0!	0	1250	0	0	0	248	0
4	985209	.	C	T			c.299+3472C>T	intron	posição	no																					1	119794	0	8.34766e-06	0	2244	0	0				#DIV/0!	0	1510	0	0	0	302	0
4	985210	.	G	A			c.299+3473G>A	intron	posição	no																					29	119776	0	0.000242119	5	2244	0	0.00222816				#DIV/0!	0	1510	0	0	0	302	0
4	985210	.	G	T			c.299+3473G>T	intron	posição	no																					2	119776	0	1.66978e-05	0	2332	0	0				#DIV/0!	0	1626	0	0	0	326	0
4	985213	rs142651185	C	A			c.299+3476C>A	intron	posição	no																					122	119756	0	0.00101874	45	2536	0	0.0177445				#DIV/0!	1	1824	0	0.000548246	0	392	0
4	985218	.	A	G			c.299+3481A>G	intron	posição	no																					1	119660	0	8.35701e-06	0	2722	0	0				#DIV/0!	0	2088	0	0	0	478	0
4	985223	.	T	C			c.299+3486T>C	intron	posição	no																					1	119584	0	8.36232e-06	0	3336	0	0				#DIV/0!	1	2924	0	0.000341997	0	810	0
4	985226	.	G	A			c.299+3489G>A	intron	posição	no																					1	119502	0	8.36806e-06	0	3444	0	0				#DIV/0!	0	3058	0	0	0	886	0
4	985237	rs147094131	C	T			c.299+3500C>T	intron	posição	no																					162	119336	0	0.00135751	3	3546	0	0.000846024				#DIV/0!	0	3210	0	0	0	926	0
4	985237	rs147094131	C	G			c.299+3500C>G	intron	posição	no																					1	119336	0	8.3797e-06	0	3952	0	0				#DIV/0!	0	3698	0	0	0	1190	0
4	985238	rs139918804	G	A			c.299+3501G>A	intron	posição	no																					3	119334	0	2.51395e-05	1	4088	0	0.000244618				#DIV/0!	1	3994	0	0.000250376	0	1286	0
4	985245	.	G	A			c.299+3508G>A	intron	posição	no																					1	119106	0	8.39588e-06	0	4140	0	0				#DIV/0!	0	4054	0	0	0	1330	0
4	985254	.	C	T			c.299+3517C>T	intron	posição	no																					32	118850	0	0.000269247	0	4298	0	0				#DIV/0!	1	4270	0	0.000234192	0	1442	0
4	985255	.	G	A			c.299+3518G>A	intron	posição	no																					6	118842	0	5.04872e-05	1	4328	0	0.000231054				#DIV/0!	0	4304	0	0	0	1490	0
4	985260	.	C	T			c.299+3523C>T	intron	posição	no																					1	118634	0	8.42929e-06	0	4648	0	0				#DIV/0!	0	4788	0	0	0	1786	0
4	985266	.	C	G			c.299+3529C>G	intron	posição	no																					5	118358	0	4.22447e-05	0	4656	0	0				#DIV/0!	0	4802	0	0	0	1784	0
4	985269	.	A	G			c.299+3532A>G	intron	posição	no																					1	118052	0	8.47084e-06	0	4656	0	0				#DIV/0!	0	4802	0	0	0	1784	0
4	985275	rs74824334	C	T			c.299+3538C>T	intron	posição	no																					157	117636	2	0.00133463	2	4698	0	0.000425713				#DIV/0!	0	4942	0	0	0	1740	0
4	985276	.	G	A			c.299+3539G>A	intron	posição	no																					1	117622	0	8.50181e-06	0	4664	0	0				#DIV/0!	0	5002	0	0	0	1732	0
4	985278	.	C	T			c.299+3541C>T	intron	posição	no																					1	117522	0	8.50905e-06	0	4652	0	0				#DIV/0!	0	5014	0	0	0	1716	0
4	985279	.	G	T			c.299+3542G>T	intron	posição	no																					21	117422	0	0.000178842	0	4644	0	0				#DIV/0!	0	5016	0	0	1	1726	0
4	985281	.	C	A			c.299+3544C>A	intron	posição	no																					1	117212	0	8.53155e-06	0	4666	0	0				#DIV/0!	0	5032	0	0	0	1764	0
4	985283	.	G	C			c.299+3546G>C	intron	posição	no																					1	117136	0	8.53709e-06	0	4648	0	0				#DIV/0!	0	4992	0	0	0	1734	0
4	985284	.	C	T			c.299+3547C>T	intron	posição	no																					1	116656	0	8.57221e-06	0	4628	0	0				#DIV/0!	1	4972	0	0.000201126	0	1744	0
4	985286	.	A	G			c.299+3549A>G	intron	posição	no																					1	116684	0	8.57016e-06	0	4638	0	0				#DIV/0!	0	4968	0	0	0	1756	0
4	985295	.	C	T			c.299+3558C>T	intron	posição	no																					36	115590	0	0.000311446	0	4460	0	0				#DIV/0!	7	4836	0	0.00144748	0	1672	0
4	985296	rs149307649	G	A			c.299+3559G>A	intron	posição	no																					14	115546	0	0.000121164	1	4448	0	0.00022482				#DIV/0!	2	4830	0	0.000414079	0	1644	0
4	985297	.	C	T			c.299+3560C>T	intron	posição	no																					4	115444	0	3.46488e-05	3	4448	0	0.00067446				#DIV/0!	0	4830	0	0	0	1644	0
4	985298	.	G	A			c.299+3561G>A	intron	posição	no																					6	115368	0	5.20075e-05	0	4424	0	0				#DIV/0!	0	4814	0	0	0	1664	0
4	985300	.	G	A			c.299+3563G>A	intron	posição	no																					1	115288	0	8.67393e-06	0	4352	0	0				#DIV/0!	0	4756	0	0	0	1620	0
4	985301	.	C	T			c.299+3564C>T	intron	posição	no																					3	114964	0	2.60951e-05	0	4316	0	0				#DIV/0!	0	4738	0	0	0	1618	0
4	985302	.	G	A			c.299+3565G>A	intron	posição	no																					13	115024	0	0.00011302	0	4182	0	0				#DIV/0!	0	4584	0	0	0	1538	0
4	985310	rs138449255	C	T			c.299+3573C>T	intron	posição	no																					43	113812	0	0.000377816	4	4026	0	0.000993542				#DIV/0!	1	4418	0	0.000226347	0	1472	0
4	985311	.	G	A			c.299+3574G>A	intron	posição	no																					106	113886	1	0.000930755	0	3726	0	0				#DIV/0!	4	4088	0	0.000978474	0	1270	0
4	985320	.	G	A			c.299+3583G>A	intron	posição	no																					95	112908	0	0.000841393	1	3444	0	0.00029036				#DIV/0!	0	3822	0	0	0	1132	0
4	985321	rs35019459	C	T			c.299+3584C>T	intron	posição	no																					290	112816	7	0.00257056	250	3444	0	0.07259				#DIV/0!	0	3822	0	0	0	1132	0
4	985322	.	G	A			c.299+3585G>A	intron	posição	no																					5	112666	0	4.4379e-05	0	3392	0	0				#DIV/0!	2	3732	0	0.000535906	0	1086	0
4	985326	rs142573758	C	T			c.299+3589C>T	intron	posição	no																					59	112248	0	0.000525622	2	3406	0	0.000587199				#DIV/0!	0	3750	0	0	0	1098	0
4	985327	.	G	A			c.299+3590G>A	intron	posição	no																					5	112250	0	4.45434e-05	1	2510	0	0.000398406				#DIV/0!	0	2760	0	0	0	620	0
4	985330	.	G	A			c.299+3593G>A	intron	posição	no																					1	112090	0	8.9214e-06	1	2510	0	0.000398406				#DIV/0!	0	2760	0	0	0	620	0
4	985338	rs147553032	C	G			c.299+3601C>G	intron	posição	no																					5	111208	0	4.49608e-05	5	2266	0	0.00220653				#DIV/0!	3	2396	0	0.00125209	0	486	0
4	985339	.	C	G			c.299+3602C>G	intron	posição	no																					77	111238	0	0.000692209	1	2162	0	0.000462535				#DIV/0!	0	2334	0	0	0	434	0
4	985348	.	C	T			c.299+3611C>T	intron	posição	no																					2	110212	0	1.81468e-05	0	2036	0	0				#DIV/0!	0	2176	0	0	0	392	0
4	985349	.	G	A			c.299+3612G>A	intron	posição	no																					1	110218	0	9.07293e-06	0	7038	0	0				#DIV/0!	2	6766	0	0.000295596	0	4428	0
4	985352	.	C	T			c.299+3615C>T	intron	posição	no																					11	109948	0	0.000100047	0	7088	8	0				#DIV/0!	1675	6754	200	0.248001	1107	4406	123
4	985353	.	G	A			c.299+3616G>A	intron	posição	no																					7	109908	0	6.36896e-05	0	7088	0	0				#DIV/0!	0	6754	0	0	0	4406	0
4	985356	.	C	T			c.299+3619C>T	intron	posição	no																					2	109768	0	1.82202e-05	0	7236	0	0				#DIV/0!	0	7078	0	0	0	4530	0
4	985360	.	C	G			c.299+3623C>G	intron	posição	no																					1	109278	0	9.15097e-06	0	7248	0	0				#DIV/0!	1	7094	0	0.000140964	0	4518	0
4	985363	.	C	G			c.299+3626C>G	intron	posição	no																					1	109120	0	9.16422e-06	0	7580	0	0				#DIV/0!	0	7330	0	0	0	4730	0
4	985369	rs143974931	G	C			c.299+3632G>C	intron	posição	no																					1115	108372	7	0.0102886	18	8990	0	0.00200222				#DIV/0!	0	8322	0	0	0	5840	0
4	985369	rs143974931	G	A			c.299+3632G>A	intron	posição	no																					1	108372	0	9.22748e-06	0	9070	0	0				#DIV/0!	0	8340	0	0	0	5882	0
4	985372	rs36084010	C	T			c.299+3635C>T	intron	posição	no																					890	107972	28	0.00824288	791	9114	0	0.0867896				#DIV/0!	0	8356	0	0	0	5906	0
4	985373	.	G	A			c.299+3636G>A	intron	posição	no																					1	107894	0	9.26836e-06	0	9120	0	0				#DIV/0!	4	8368	0	0.000478011	0	5928	0
4	985378	.	G	C			c.299+3641G>C	intron	posição	no																					2	107602	0	1.8587e-05	0	9170	0	0				#DIV/0!	0	8376	0	0	0	5974	0
4	985378	.	G	A			c.299+3641G>A	intron	posição	no																					1	107602	0	9.29351e-06	0	9198	0	0				#DIV/0!	0	8378	0	0	0	6020	0
4	985395	.	C	T			c.299+3658C>T	intron	posição	no																					1	105272	0	9.4992e-06	0	9234	0	0				#DIV/0!	0	8386	0	0	0	6038	0
4	985398	.	T	G			c.299+3661T>G	intron	posição	no																					1	104700	0	9.5511e-06	0	9234	0	0				#DIV/0!	0	8388	0	0	0	6074	0
4	985410	.	G	A			c.299+3673G>A	intron	posição	no																					11	101312	0	0.000108575	0	9208	0	0				#DIV/0!	0	8400	0	0	0	6104	0
4	985415	.	C	A			c.299+3678C>A	intron	posição	no																					1	99492	0	1.00511e-05	0	9216	0	0				#DIV/0!	0	8402	0	0	0	6146	0
4	985418	rs35719765	C	T			c.299+3681C>T	intron	posição	no																					100	98590	0	0.0010143	2	9224	0	0.000216826				#DIV/0!	0	8402	0	0	1	6148	0
4	985419	.	G	A			c.299+3682G>A	intron	posição	no																					2	97710	0	2.04687e-05	0	9214	0	0				#DIV/0!	0	8402	0	0	0	6188	0
4	985422	.	G	A			c.299+3685G>A	intron	posição	no																					1	96968	0	1.03127e-05	1	9228	0	0.000108366				#DIV/0!	0	8402	0	0	31	6204	0
4	985430	.	C	T			c.299+3693C>T	intron	posição	no																					3	93170	0	3.21992e-05	0	9246	0	0				#DIV/0!	0	8406	0	0	0	6198	0
4	985431	.	G	A			c.299+3694G>A	intron	posição	no																					10	92922	0	0.000107617	0	9248	0	0				#DIV/0!	26	8410	0	0.00309156	0	6234	0
4	985432	.	C	T			c.299+3695C>T	intron	posição	no																					1	93000	0	1.07527e-05	0	9248	0	0				#DIV/0!	0	8410	0	0	0	6234	0
4	985436	.	C	T			c.299+3699C>T	intron	posição	no																					8	91712	0	8.72296e-05	2	9238	0	0.000216497				#DIV/0!	0	8420	0	0	0	6314	0
4	985436	.	C	G			c.299+3699C>G	intron	posição	no																					1	91712	0	1.09037e-05	0	9256	0	0				#DIV/0!	0	8434	0	0	0	6310	0
4	985437	.	G	T			c.299+3700G>T	intron	posição	no																					2	91504	0	2.1857e-05	0	9266	0	0				#DIV/0!	0	8444	0	0	0	6348	0
4	985437	.	G	A			c.299+3700G>A	intron	posição	no																					3	91504	0	3.27855e-05	0	9304	19	0				#DIV/0!	0	8452	0	0	0	6350	0
4	985439	.	C	T			c.299+3702C>T	intron	posição	no																					5	90606	0	5.5184e-05	0	9186	0	0				#DIV/0!	0	8452	0	0	0	6322	0
4	985440	rs142648939	G	A			c.299+3703G>A	intron	posição	no																					7	90538	0	7.73156e-05	0	9296	0	0				#DIV/0!	0	8488	0	0	0	6442	0
4	985444	.	C	T			c.299+3707C>T	intron	posição	no																					1	88698	0	1.12742e-05	0	9572	0	0				#DIV/0!	0	8510	0	0	0	6532	0
4	985445	.	G	A			c.299+3708G>A	intron	posição	no																					29	88662	0	0.000327085	0	9596	0	0				#DIV/0!	2	8518	0	0.000234797	0	6540	0
4	985450	.	C	T			c.299+3713C>T	intron	posição	no																					2	86472	0	2.31289e-05	0	9612	0	0				#DIV/0!	0	8520	0	0	0	6548	0
4	985451	.	G	A			c.299+3714G>A	intron	posição	no																					3	86426	0	3.47118e-05	0	9660	0	0				#DIV/0!	0	8524	0	0	0	6552	0
4	985460	.	C	T			c.299+3723C>T	intron	posição	no																					1	82652	0	1.20989e-05	0	9728	0	0				#DIV/0!	0	8540	0	0	0	6574	0
4	985465	rs150233366	C	G			c.299+3728C>G	intron	posição	no																					9	80038	0	0.000112447	0	9734	0	0				#DIV/0!	1	8540	0	0.000117096	0	6574	0
4	985468	.	C	G			c.299+3731C>G	intron	posição	no																					1	78512	0	1.27369e-05	0	9762	0	0				#DIV/0!	1	8536	0	0.000117151	0	6576	0
4	985475	.	T	G			c.299+3738T>G	intron	posição	no																					1	74994	0	1.33344e-05	0	9800	0	0				#DIV/0!	0	8546	0	0	0	6586	0
4	985476	.	C	G			c.299+3739C>G	intron	posição	no																					14	74742	0	0.000187311	0	9800	0	0				#DIV/0!	0	8546	0	0	0	6586	0
4	985481	.	G	C			c.299+3744G>C	intron	posição	no																					1	72472	0	1.37984e-05	0	9844	0	0				#DIV/0!	0	8556	0	0	2	6594	0
4	985484	.	T	A			c.299+3747T>A	intron	posição	no																					1	70584	0	1.41675e-05	0	9866	0	0				#DIV/0!	0	8558	0	0	0	6596	0
4	985485	.	C	T			c.299+3748C>T	intron	posição	no																					3	70158	0	4.27606e-05	2	9890	0	0.000202224				#DIV/0!	0	8564	0	0	0	6600	0
4	985500	.	G	A			c.299+3763G>A	intron	posição	no																					10	57636	0	0.000173503	0	9896	0	0				#DIV/0!	1	8564	0	0.000116768	0	6602	0
4	985509	.	C	T			c.299+3772C>T	intron	posição	no																					3	50088	0	5.98946e-05	0	9932	0	0				#DIV/0!	0	8572	0	0	0	6608	0
4	985510	.	G	A			c.299+3773G>A	intron	posição	no																					4	49854	0	8.02343e-05	0	9942	0	0				#DIV/0!	0	8574	0	0	0	6610	0
4	985514	.	C	A			c.299+3777C>A	intron	posição	no																					41	45248	1	0.000906117	0	9944	0	0				#DIV/0!	0	8572	0	0	0	6610	0
4	985515	.	C	T			c.299+3778C>T	intron	posição	no																					7	43864	0	0.000159584	0	9988	0	0				#DIV/0!	0	8580	0	0	0	6612	0
4	985518	.	C	A			c.299+3781C>A	intron	posição	no																					1	41128	0	2.43143e-05	0	10034	0	0				#DIV/0!	9	8580	0	0.00104895	0	6612	0
4	985522	.	C	T			c.299+3785C>T	intron	posição	no																					3	36476	0	8.22459e-05	0	10034	0	0				#DIV/0!	0	8580	0	0	0	6612	0
4	985523	.	G	A			c.299+3786G>A	intron	posição	no																					12	36198	0	0.00033151	0	10050	0	0				#DIV/0!	0	8584	0	0	0	6612	0
4	985526	.	C	T			c.299+3789C>T	intron	posição	no																					2	33760	0	5.92417e-05	0	10100	0	0				#DIV/0!	0	8584	0	0	0	6614	0
4	985526	.	C	G			c.299+3789C>G	intron	posição	no																					1	33760	0	2.96209e-05	0	10102	0	0				#DIV/0!	0	8584	0	0	0	6614	0
4	985533	.	AG	A			c.299+3799delG	intron	posição	no																					2	30678	0	6.51933e-05	0	10114	0	0				#DIV/0!	1	8586	0	0.000116469	0	6614	0
4	985543	.	C	G			c.299+3806C>G	intron	posição	no																					1	135962	0	7.355e-06	0	7204	0	0	0	6748	0	0	0	10874	0	0	0	5578	0
4	985548	.	G	A			c.299+3811G>A	intron	posição	no																					1	30900	0	3.23625e-05	0	8704	0	0	0	302	0	0	0	1622	0	0	0	3494	0
4	985555	.	C	T			c.299+3818C>T	intron	posição	no																					1	30912	0	3.23499e-05	1	8702	0	0.000114916	0	302	0	0	0	1622	0	0	0	3492	0
4	985566	rs777161361	C	G			c.299+3829C>G	intron	posição	no																					5	152706	0	3.27427e-05	0	14708	0	0	0	7540	0	0	0	11420	0	0	0	8568	0
4	985567	rs762255356	C	T			c.299+3830C>T	intron	posição	no																					7	121866	0	5.74401e-05	0	5976	0	0	0	7296	0	0	0	9788	0	0	0	5088	0
4	985569	.	A	G			c.299+3832A>G	intron	posição	no																					1	121754	0	8.21328e-06	0	5952	0	0	0	7344	0	0	0	9784	0	0	0	5088	0
4	985572	rs369468742	G	A			c.299+3835G>A	intron	posição	no																					8	152378	0	5.2501e-05	6	14646	0	0.000409668	0	7726	0	0	0	11376	0	0	0	8594	0
4	985578	rs545058655	G	A			c.299+3841G>A	intron	posição	no																					1	30926	0	3.23353e-05	1	8708	0	0.000114837	0	302	0	0	0	1622	0	0	0	3494	0
4	985579	.	TC	T			c.299+3846delC	intron	posição	no																					1	30866	0	3.23981e-05	0	8694	0	0	0	302	0	0	0	1620	0	0	0	3492	0
4	985583	rs750760790	C	T			c.299+3846C>T	intron	posição	no																					9	121364	0	7.41571e-05	0	5854	0	0	0	7596	0	0	0	9776	0	0	0	5142	0
4	985584	rs564538689	G	A			c.299+3847G>A	intron	posição	no																					27	152366	0	0.000177205	24	14540	0	0.00165062	0	7930	0	0	0	11406	0	0	0	8640	0
4	985589	rs150647894	C	T			c.299+3852C>T	intron	posição	no																					112	152770	0	0.000733128	0	14558	0	0	0	7992	0	0	0	11424	0	0	98	8682	0
4	985592	rs550523285	C	G			c.299+3855C>G	intron	posição	no																					1	121912	0	8.20264e-06	0	5846	0	0	0	7686	0	0	0	9818	0	0	0	5180	0
4	985592	rs550523285	C	T			c.299+3855C>T	intron	posição	no																					15	152840	0	9.81418e-05	1	14558	0	6.86908e-05	0	7988	0	0	4	11440	0	0.00034965	0	8674	0
4	985600	.	T	G			c.299+3863T>G	intron	posição	no																					1	122248	0	8.18009e-06	0	5838	0	0	0	7746	0	0	0	9832	0	0	0	5210	0
4	985601	rs748558229	T	TGGGGCGGACCCCTCGCCCACCCA			c.299+3868_299+3890dupGCGGACCCCTCGCCCACCCAGGG	intron	posição	no																					3	122280	0	2.45339e-05	0	5836	0	0	0	7756	0	0	0	9844	0	0	0	5200	0
4	985603	rs139770304	G	A			c.299+3866G>A	intron	posição	no																					522	153284	1	0.00340544	15	14536	0	0.00103192	17	8064	0	0.00210813	0	11464	0	0	11	8690	0
4	985606	.	C	T			c.299+3869C>T	intron	posição	no																					3	122178	0	2.45543e-05	0	5830	0	0	0	7754	0	0	2	9838	0	0.000203293	0	5194	0
4	985607	.	G	A			c.299+3870G>A	intron	posição	no																					1	10074	0	9.92654e-05	0	10176	0	0				#DIV/0!	0	8588	0	0	0	6614	0
4	985609	.	A	G			c.299+3872A>G	intron	posição	no																					2	122382	0	1.63423e-05	0	5826	0	0	0	7790	0	0	0	9842	0	0	0	5202	0
4	985611	rs756020087	C	A			c.299+3874C>A	intron	posição	no																					4	122396	0	3.26808e-05	0	5826	0	0	0	7790	0	0	0	9844	0	0	0	5198	0
4	985612	.	C	A			c.299+3875C>A	intron	posição	no																					2	122476	0	1.63297e-05	0	5826	0	0	0	7800	0	0	0	9846	0	0	0	5210	0
4	985612	.	C	T			c.299+3875C>T	intron	posição	no																					1	122476	0	8.16486e-06	0	5826	0	0	0	7800	0	0	0	9846	0	0	0	5210	0
4	985615	.	C	T	p.Leu1Leuâ€	p.Leu1Leu	c.3C>T	synonymous non-canonical	tipo	no																					1	122482	0	8.16446e-06	0	5828	0	0	0	7794	0	0	0	9846	0	0	0	5206	0
4	985616	rs373007894	G	A	p.Ala2Thrâ€	p.Ala2Thr	c.4G>A	missense non-canonical	tipo	no																					8	153420	0	5.21444e-05	3	14530	0	0.000206469	0	8102	0	0	1	11466	0	8.72144e-05	0	8696	0
4	985620	.	A	C	p.His3Proâ€	p.His3Pro	c.8A>C	missense non-canonical	tipo	no																					1	122692	0	8.15049e-06	0	5830	0	0	0	7822	0	0	0	9856	0	0	0	5210	0
4	985629	rs777555267	CG	C	p.Ile8LeufsTer31â€	p.Ile8LeufsTer31	c.21delG	frameshift non-canonical	tipo	no																					3	122804	0	2.44292e-05	0	5830	0	0	0	7834	0	0	0	9860	0	0	0	5242	0
4	985629	rs777555267	C	T	p.Pro6Leuâ€	p.Pro6Leu	c.17C>T	missense non-canonical	tipo	no																					12	153714	0	7.80671e-05	4	14534	0	0.000275217	0	8136	0	0	2	11480	0	0.000174216	0	8732	0
4	985630	rs749088292	G	A	p.Pro6Proâ€	p.Pro6Pro	c.18G>A	synonymous non-canonical	tipo	no																					31	153736	0	0.000201644	0	14536	0	0	0	8134	0	0	0	11480	0	0	0	8730	0
4	985636	.	T	G	p.Ile8Metâ€	p.Ile8Met	c.24T>G	missense non-canonical	tipo	no																					1	30914	0	3.23478e-05	1	8702	0	0.000114916	0	302	0	0	0	1622	0	0	0	3490	0
4	985642	.	T	C	p.Ala10Alaâ€	p.Ala10Ala	c.30T>C	synonymous non-canonical	tipo	no																					1	122998	0	8.13021e-06	0	5834	0	0	0	7842	0	0	0	9860	0	0	0	5266	0
4	985643	rs770907000	G	A	p.Gly11Argâ€	p.Gly11Arg	c.31G>A	missense non-canonical	tipo	no																					19	123006	0	0.000154464	0	5832	0	0	0	7846	0	0	0	9860	0	0	0	5268	0
4	985649	.	TCTC	T	p.Pro14delâ€	p.Pro14del	c.40_42delCCT	inframe deletion non-canonical	tipo	no																					1	123050	0	8.12678e-06	0	5832	0	0	0	7848	0	0	0	9860	0	0	0	5274	0
4	985654	rs774123312	T	A	p.Pro14Proâ€	p.Pro14Pro	c.42T>A	synonymous non-canonical	tipo	no																					1	123068	0	8.12559e-06	0	5832	0	0	0	7850	0	0	0	9856	0	0	0	5272	0
4	985657	.	C	A	p.Gly15Glyâ€	p.Gly15Gly	c.45C>A	synonymous non-canonical	tipo	no																					1	123068	0	8.12559e-06	0	5832	0	0	0	7852	0	0	0	9858	0	0	0	5270	0
4	985657	.	C	G	p.Gly15Glyâ€	p.Gly15Gly	c.45C>G	synonymous non-canonical	tipo	no																					3	153986	0	1.94823e-05	1	14540	0	6.87758e-05	0	8154	0	0	0	11480	0	0	0	8762	0
4	985658	.	A	G	p.Ser16Glyâ€	p.Ser16Gly	c.46A>G	missense non-canonical	tipo	no																					1	123070	0	8.12546e-06	0	5832	0	0	0	7850	0	0	1	9858	0	0.00010144	0	5272	0
4	985660	rs529344333	C	G	p.Ser16Argâ€	p.Ser16Arg	c.48C>G	missense non-canonical	tipo	no																					13	123056	0	0.000105643	0	5830	0	0	0	7852	0	0	0	9860	0	0	0	5274	0
4	985660	rs529344333	C	T	p.Ser16Serâ€	p.Ser16Ser	c.48C>T	synonymous non-canonical	tipo	no																					18	153966	0	0.000116909	1	14534	0	6.88042e-05	0	8154	0	0	0	11482	0	0	0	8764	0
4	985661	rs774883338	G	A	p.Ala17Thrâ€	p.Ala17Thr	c.49G>A	missense non-canonical	tipo	no																					13	153952	0	8.44419e-05	1	14538	0	6.87853e-05	0	8150	0	0	2	11478	0	0.000174246	0	8762	0
4	985662	.	C	T	p.Ala17Valâ€	p.Ala17Val	c.50C>T	missense non-canonical	tipo	no																					6	123070	0	4.87527e-05	0	5832	0	0	0	7852	0	0	1	9856	0	0.000101461	0	5266	0
4	985663	rs547482147	G	A	p.Ala17Alaâ€	p.Ala17Ala	c.51G>A	synonymous non-canonical	tipo	no																					1	123078	0	8.12493e-06	0	5832	0	0	0	7852	0	0	0	9856	0	0	0	5272	0
4	985665	.	G	T	p.Gly18Valâ€	p.Gly18Val	c.53G>T	missense non-canonical	tipo	no																					1	123054	0	8.12651e-06	0	5830	0	0	0	7848	0	0	0	9854	0	0	0	5272	0
4	985667	.	C	G	p.Pro19Alaâ€	p.Pro19Ala	c.55C>G	missense non-canonical	tipo	no																					1	123088	0	8.12427e-06	0	5828	0	0	0	7846	0	0	0	9856	0	0	0	5276	0
4	985672	.	C	T	p.Ser20Serâ€	p.Ser20Ser	c.60C>T	synonymous non-canonical	tipo	no																					2	123072	0	1.62507e-05	0	5828	0	0	0	7850	0	0	0	9854	0	0	0	5280	0
4	985674	.	C	T	p.Pro21Leuâ€	p.Pro21Leu	c.62C>T	missense non-canonical	tipo	no																					1	123140	0	8.12084e-06	0	5828	0	0	0	7852	0	0	0	9850	0	0	0	5278	0
4	985676	.	C	T	p.Leu22Leuâ€	p.Leu22Leu	c.64C>T	synonymous non-canonical	tipo	no																					1	30914	0	3.23478e-05	0	8710	0	0	0	302	0	0	0	1622	0	0	1	3492	0
4	985680	.	C	T	p.Pro23Leuâ€	p.Pro23Leu	c.68C>T	missense non-canonical	tipo	no																					1	123160	0	8.11952e-06	0	5828	0	0	0	7846	0	0	0	9848	0	0	0	5282	0
4	985681	rs762319807	C	T	p.Pro23Proâ€	p.Pro23Pro	c.69C>T	synonymous non-canonical	tipo	no																					8	154082	0	5.19204e-05	2	14536	0	0.000137589	0	8146	0	0	0	11470	0	0	0	8774	0
4	985682	.	G	A	p.Gly24Serâ€	p.Gly24Ser	c.70G>A	missense non-canonical	tipo	no																					2	123104	0	1.62464e-05	0	5828	0	0	0	7844	0	0	0	9844	0	0	0	5276	0
4	985683	.	G	T	p.Gly24Valâ€	p.Gly24Val	c.71G>T	missense non-canonical	tipo	no																					1	123154	0	8.11991e-06	0	5830	0	0	0	7844	0	0	0	9848	0	0	0	5282	0
4	985690	rs375420504	T	C	p.Asp26Aspâ€	p.Asp26Asp	c.78T>C	synonymous non-canonical	tipo	no																					160	154062	1	0.00103854	0	14540	0	0	0	8148	0	0	0	11468	0	0	0	8772	0
4	985693	.	A	C	p.Gly27Glyâ€	p.Gly27Gly	c.81A>C	synonymous non-canonical	tipo	no																					1	123106	0	8.12308e-06	0	5832	0	0	0	7846	0	0	0	9846	0	0	0	5274	0
4	985694	.	C	T	p.Arg28Cysâ€	p.Arg28Cys	c.82C>T	missense non-canonical	tipo	no																					1	30924	0	3.23373e-05	0	8712	0	0	0	302	0	0	0	1622	0	0	0	3492	0
4	985695	rs773830268	G	A	p.Arg28Hisâ€	p.Arg28His	c.83G>A	missense non-canonical	tipo	no																					1	123050	0	8.12678e-06	0	5830	0	0	0	7840	0	0	0	9846	0	0	0	5260	0
4	985695	rs773830268	G	C	p.Arg28Proâ€	p.Arg28Pro	c.83G>C	missense non-canonical	tipo	no																					3	123050	0	2.43803e-05	0	5830	0	0	0	7840	0	0	0	9846	0	0	0	5260	0
4	985696	rs763285972	C	G	p.Arg28Argâ€	p.Arg28Arg	c.84C>G	synonymous non-canonical	tipo	no																					2	123048	0	1.62538e-05	0	5830	0	0	0	7838	0	0	0	9846	0	0	0	5260	0
4	985696	rs763285972	C	T	p.Arg28Argâ€	p.Arg28Arg	c.84C>T	synonymous non-canonical	tipo	no																					1	123048	0	8.12691e-06	0	5830	0	0	0	7838	0	0	0	9846	0	0	0	5260	0
4	985702	rs766773173	C	G	p.Ala30Alaâ€	p.Ala30Ala	c.90C>G	synonymous non-canonical	tipo	no																					13	123008	0	0.000105684	0	5828	0	0	0	7836	0	0	0	9846	0	0	0	5260	0
4	985712	.	C	G	p.Pro34Alaâ€	p.Pro34Ala	c.100C>G	missense non-canonical	tipo	no																					2	122898	0	1.62737e-05	0	5832	0	0	0	7830	0	0	0	9842	0	0	0	5238	0
4	985722	.	T	C	p.Ile37Thrâ€	p.Ile37Thr	c.110T>C	missense non-canonical	tipo	no																					1	122832	0	8.1412e-06	0	5834	0	0	0	7824	0	0	0	9846	0	0	0	5232	0
4	985724	rs761106154	G	A	p.Val38Metâ€	p.Val38Met	c.112G>A	missense non-canonical	tipo	no																					70	153738	0	0.00045532	2	14554	0	0.000137419	0	8114	0	0	0	11468	0	0	0	8720	0
4	985724	rs761106154	G	C	p.Val38Leuâ€	p.Val38Leu	c.112G>C	missense non-canonical	tipo	no																					4	122822	0	3.25675e-05	0	5838	0	0	0	7812	0	0	0	9846	0	0	0	5230	0
4	985724	rs761106154	G	T	p.Val38Leuâ€	p.Val38Leu	c.112G>T	missense non-canonical	tipo	no																					1	122822	0	8.14186e-06	0	5838	0	0	0	7812	0	0	0	9846	0	0	0	5230	0
4	985727	rs3822020	A	G	p.Arg39Glyâ€	p.Arg39Gly	c.115A>G	missense non-canonical	tipo	no																					102990	153552	34687	0.670717	9691	14532	3235	0.666873	5085	8106	1586	0.627313	7372	11456	2407	0.643506	6490	8722	2421
4	985728	.	G	A	p.Arg39Lysâ€	p.Arg39Lys	c.116G>A	missense non-canonical	tipo	no																					1	30914	0	3.23478e-05	0	8716	0	0	0	302	0	0	0	1622	0	0	0	3492	0
4	985743	rs772940491	C	T			c.-184C>T	5' UTR	posição	no																					10	121970	0	8.19874e-05	1	5828	0	0.000171585	0	7726	0	0	0	9834	0	0	0	5190	0
4	985744	.	G	A			c.-183G>A	5' UTR	posição	no																					2	122042	0	1.63878e-05	0	5828	0	0	0	7730	0	0	0	9836	0	0	0	5188	0
4	985746	rs191485415	C	T			c.-181C>T	5' UTR	posição	no																					4	121786	0	3.28445e-05	0	5828	0	0	0	7698	0	0	0	9832	0	0	0	5178	0
4	985761	rs756283453	A	G			c.-166A>G	5' UTR	posição	no																					14	151616	0	9.23385e-05	11	14546	0	0.000756222	0	7884	0	0	0	11448	0	0	0	8598	0
4	985763	.	G	A			c.-164G>A	5' UTR	posição	no																					1	30922	0	3.23394e-05	0	8720	0	0	0	302	0	0	0	1622	0	0	0	3490	0
4	985766	.	G	A			c.-161G>A	5' UTR	posição	no																					1	119844	0	8.34418e-06	0	5828	0	0	0	7482	0	0	0	9820	0	0	0	5046	0
4	985770	.	G	C			c.-157G>C	5' UTR	posição	no																					5	150208	0	3.32872e-05	0	14542	0	0	0	7700	0	0	5	11440	0	0.000437063	0	8500	0
4	985773	rs536831409	G	A			c.-154G>A	5' UTR	posição	no																					11	119038	1	9.24075e-05	0	5830	0	0	0	7382	0	0	0	9820	0	0	0	4996	0
4	985785	.	G	A			c.-142G>A	5' UTR	posição	no																					1	30918	0	3.23436e-05	1	8716	0	0.000114732	0	302	0	0	0	1622	0	0	0	3490	0
4	985797	rs762655657	C	T			c.-130C>T	5' UTR	posição	no																					1	30888	0	3.2375e-05	1	8708	0	0.000114837	0	302	0	0	0	1622	0	0	0	3490	0
4	985798	rs573589426	G	A			c.-129G>A	5' UTR	posição	no																					4	30898	0	0.000129458	1	8710	0	0.000114811	0	302	0	0	0	1622	0	0	0	3492	0
4	985802	.	CG	C			c.-123delG	5' UTR	posição	no																					1	30894	0	3.23687e-05	0	8706	0	0	0	302	0	0	0	1622	0	0	0	3490	0
4	985803	.	G	A			c.-124G>A	5' UTR	posição	no																					1	30874	0	3.23897e-05	1	8700	0	0.000114943	0	302	0	0	0	1622	0	0	0	3490	0
4	985826	rs28392476	C	T			c.-101C>T	5' UTR	posição	no																					738	30900	34	0.0238835	722	8714	34	0.0828552	0	302	0	0	0	1622	0	0	1	3490	0
4	985827	.	G	A			c.-100G>A	5' UTR	posição	no																					2	30896	0	6.47333e-05	1	8710	0	0.000114811	0	302	0	0	0	1622	0	0	0	3492	0
4	985830	.	C	G			c.-97C>G	5' UTR	posição	no																					1	30920	0	3.23415e-05	0	8720	0	0	0	302	0	0	0	1620	0	0	0	3492	0
4	985842	.	C	T			c.-85C>T	5' UTR	posição	no																					1	30922	0	3.23394e-05	0	8722	0	0	0	302	0	0	0	1622	0	0	0	3492	0
4	985843	rs183800311	G	A			c.-84G>A	5' UTR	posição	no																					14	30910	0	0.000452928	2	8718	0	0.00022941	0	302	0	0	12	1622	0	0.00739827	0	3492	0
4	985856	rs3822021	A	G			c.-71A>G	5' UTR	posição	no																					15	30910	0	0.00048528	0	8710	0	0	0	302	0	0	14	1622	0	0.00863132	0	3492	0
4	985878	.	A	G			c.-49A>G	5' UTR	posição	no																					1	121006	0	8.26405e-06	0	5828	0	0	0	7622	0	0	0	9846	0	0	0	5166	0
4	985880	.	C	A			c.-47C>A	5' UTR	posição	no																					1	120850	0	8.27472e-06	0	5830	0	0	0	7576	0	0	0	9844	0	0	0	5160	0
4	985881	.	T	C			c.-46T>C	5' UTR	posição	no																					1	30916	0	3.23457e-05	1	8718	0	0.000114705	0	302	0	0	0	1622	0	0	0	3486	0
4	985886	.	T	A			c.-41T>A	5' UTR	posição	no																					2	30922	0	6.46789e-05	1	8726	0	0.0001146	0	302	0	0	0	1622	0	0	0	3494	0
4	985889	.	C	T			c.-38C>T	5' UTR	posição	no																					2	121796	0	1.64209e-05	0	5838	0	0	0	7698	0	0	2	9846	0	0.000203128	0	5212	0
4	985892	.	A	G			c.-35A>G	5' UTR	posição	no																					2	122124	0	1.63768e-05	0	5834	0	0	0	7736	0	0	0	9848	0	0	0	5236	0
4	985893	rs368552547	C	T			c.-34C>T	5' UTR	posição	no																					17	152746	0	0.000111296	1	14566	0	6.8653e-05	2	7996	0	0.000250125	0	11466	0	0	0	8714	0
4	985894	.	G	A			c.-33G>A	5' UTR	posição	no																					9	153102	0	5.87843e-05	0	14564	0	0	0	8046	0	0	0	11468	0	0	0	8722	0
4	985895	.	G	A			c.-32G>A	5' UTR	posição	no																					1	122318	0	8.17541e-06	0	5834	0	0	0	7754	0	0	0	9848	0	0	0	5234	0
4	985901	.	G	A			c.-26G>A	5' UTR	posição	no																					2	153596	0	1.30212e-05	0	14564	0	0	0	8106	0	0	2	11470	0	0.000174368	0	8754	0
4	985901	.	G	C			c.-26G>C	5' UTR	posição	no																					1	30938	0	3.23227e-05	1	8726	0	0.0001146	0	302	0	0	0	1622	0	0	0	3490	0
4	985904	rs753875725	C	T			c.-23C>T	5' UTR	posição	no																					15	122582	0	0.000122367	0	5842	0	0	0	7802	0	0	0	9848	0	0	0	5266	0
4	985905	.	A	G			c.-22A>G	5' UTR	posição	no																					2	122752	0	1.6293e-05	0	5844	0	0	0	7808	0	0	0	9848	0	0	0	5270	0
4	985922	rs185927467	C	T			c.-5C>T	5' UTR	posição	no																					11	154148	0	7.136e-05	2	14574	0	0.000137231	0	8134	0	0	1	11470	0	8.7184e-05	0	8786	0
4	985923	.	G	A			c.-4G>A	5' UTR	posição	no																					21	123248	0	0.000170388	0	5846	0	0	0	7836	0	0	0	9848	0	0	0	5296	0
4	985926	.	C	T			c.-1C>T	5' UTR	posição	no																					1	123310	0	8.10964e-06	0	5846	0	0	0	7840	0	0	1	9848	0	0.000101543	0	5302	0
4	985926	.	CAT	C	p.Met1?â€	p.Met1?	c.1_2delAT	frameshift non-canonical	tipo	no																					1	123310	0	8.10964e-06	1	5846	0	0.000171057	0	7840	0	0	0	9848	0	0	0	5302	0
4	985936	.	C	T	p.Pro4Serâ€	p.Pro4Ser	c.10C>T	missense non-canonical	tipo	no																					5	123390	0	4.05219e-05	0	5848	0	0	0	7854	0	0	5	9848	0	0.000507717	0	5302	0
4	985937	.	C	T	p.Pro4Leuâ€	p.Pro4Leu	c.11C>T	missense non-canonical	tipo	no																					4	154324	0	2.59195e-05	1	14566	0	6.8653e-05	0	8152	0	0	0	11470	0	0	0	8800	0
4	985938	.	G	A	p.Pro4Proâ€	p.Pro4Pro	c.12G>A	synonymous non-canonical	tipo	no																					10	154336	0	6.47937e-05	3	14570	0	0.000205903	0	8158	0	0	0	11470	0	0	0	8800	0
4	985945	.	T	A	p.Cys7Serâ€	p.Cys7Ser	c.19T>A	missense non-canonical	tipo	no																					1	30948	0	3.23123e-05	0	8728	0	0	0	302	0	0	1	1622	0	0.000616523	0	3492	0
4	985947	.	TCA	T	p.His8GlnfsTer54â€	p.His8GlnfsTer54	c.24_25delCA	frameshift non-canonical	tipo	no																					7	123448	0	5.6704e-05	0	5846	0	0	0	7856	0	0	0	9848	0	0	0	5312	0
4	985949	.	A	G	p.His8Argâ€	p.His8Arg	c.23A>G	missense non-canonical	tipo	no																					1	123448	0	8.10058e-06	0	5846	0	0	0	7856	0	0	1	9848	0	0.000101543	0	5312	0
4	985951	rs751096765	A	C	p.Ser9Argâ€	p.Ser9Arg	c.25A>C	missense non-canonical	tipo	no																					1	123460	0	8.09979e-06	0	5848	0	0	0	7858	0	0	0	9852	0	0	0	5312	0
4	985956	.	C	T	p.His10Hisâ€	p.His10His	c.30C>T	synonymous non-canonical	tipo	no																					1	123488	0	8.09795e-06	0	5844	0	0	0	7860	0	0	0	9850	0	0	0	5318	0
4	985963	.	C	T	p.Gln13Terâ€	p.Gln13Ter	c.37C>T	stop gained non-canonical	tipo	no																					1	123494	0	8.09756e-06	0	5844	0	0	0	7858	0	0	0	9850	0	0	1	5314	0
4	985966	rs757086072	G	A	p.Val14Metâ€	p.Val14Met	c.40G>A	missense non-canonical	tipo	no																					1	123510	0	8.09651e-06	0	5848	0	0	0	7858	0	0	0	9850	0	0	0	5318	0
4	985969	.	C	T	p.Gln15Terâ€	p.Gln15Ter	c.43C>T	stop gained non-canonical	tipo	no																					2	123502	0	1.61941e-05	0	5846	0	0	0	7858	0	0	0	9850	0	0	0	5320	0
4	985972	rs576425470	G	A	p.Ala16Thrâ€	p.Ala16Thr	c.46G>A	missense non-canonical	tipo	no																					1	123516	0	8.09612e-06	0	5844	0	0	0	7862	0	0	0	9850	0	0	0	5324	0
4	985973	rs537563723	C	A	p.Ala16Gluâ€	p.Ala16Glu	c.47C>A	missense non-canonical	tipo	no																					1	123526	0	8.09546e-06	0	5846	0	0	0	7862	0	0	0	9850	0	0	0	5324	0
4	985976	rs776109506	G	A	p.Ser17Asnâ€	p.Ser17Asn	c.50G>A	missense non-canonical	tipo	no																					7	154462	0	4.53186e-05	3	14566	0	0.000205959	0	8164	0	0	0	11472	0	0	0	8820	0
4	985982	.	G	C	p.Ser19Thrâ€	p.Ser19Thr	c.56G>C	missense non-canonical	tipo	no																					1	123526	0	8.09546e-06	0	5846	0	0	0	7862	0	0	0	9852	0	0	0	5330	0
4	985994	rs534135913	C	T	p.Pro23Leuâ€	p.Pro23Leu	c.68C>T	missense non-canonical	tipo	no																					2	30934	0	6.46538e-05	1	8726	0	0.0001146	0	302	0	0	0	1622	0	0	0	3494	0
4	985995	rs529614618	G	A	p.Pro23Proâ€	p.Pro23Pro	c.69G>A	synonymous non-canonical	tipo	no																					2	154430	0	1.29509e-05	0	14570	0	0	0	8160	0	0	1	11472	0	8.71688e-05	0	8820	0
4	985998	.	T	C	p.Cys24Cysâ€	p.Cys24Cys	c.72T>C	synonymous non-canonical	tipo	no																					1	123516	0	8.09612e-06	0	5848	0	0	0	7858	0	0	0	9850	0	0	0	5322	0
4	986000	.	C	T	p.Pro25Leuâ€	p.Pro25Leu	c.74C>T	missense non-canonical	tipo	no																					2	123506	0	1.61935e-05	0	5850	0	0	0	7856	0	0	0	9850	0	0	0	5322	0
4	986002	.	C	T	p.Pro26Serâ€	p.Pro26Ser	c.76C>T	missense non-canonical	tipo	no																					2	123514	0	1.61925e-05	0	5852	0	0	0	7856	0	0	0	9850	0	0	0	5330	0
4	986005	.	C	T	p.Pro27Serâ€	p.Pro27Ser	c.79C>T	missense non-canonical	tipo	no																					2	154380	0	1.2955e-05	1	14566	0	6.8653e-05	0	8156	0	0	0	11470	0	0	0	8818	0
4	986013	.	C	T	p.Leu29Leuâ€	p.Leu29Leu	c.87C>T	synonymous non-canonical	tipo	no																					1	123430	0	8.10176e-06	0	5850	0	0	0	7848	0	0	0	9848	0	0	0	5324	0
4	986015	.	C	G	p.Pro30Argâ€	p.Pro30Arg	c.89C>G	missense non-canonical	tipo	no																					1	123422	0	8.10228e-06	0	5848	0	0	0	7848	0	0	0	9848	0	0	0	5324	0
4	986028	rs778878771	C	T			c.299+4291C>T	intron	posição	no																					12	154178	0	7.78321e-05	0	14570	0	0	0	8122	0	0	0	11474	0	0	1	8804	0
4	986029	rs745466678	G	A			c.299+4292G>A	intron	posição	no																					2	154174	0	1.29724e-05	0	14568	0	0	0	8122	0	0	0	11474	0	0	0	8804	0
4	986047	rs548043291	A	C			c.299+4310A>C	intron	posição	no																					1	122096	0	8.19028e-06	0	5842	0	0	0	7702	0	0	1	9844	0	0.000101585	0	5232	0
4	986048	rs759147924	T	C			c.299+4311T>C	intron	posição	no																					33	153014	0	0.000215667	0	14580	0	0	0	7994	0	0	0	11470	0	0	0	8732	0
4	986053	rs555633879	A	G			c.299+4316A>G	intron	posição	no																					25	120916	0	0.000206755	0	5842	0	0	0	7564	0	0	0	9836	0	0	0	5172	0
4	986054	rs755026701	C	T			c.299+4317C>T	intron	posição	no																					1	120660	0	8.28775e-06	0	5838	0	0	0	7520	0	0	0	9844	0	0	0	5150	0
4	986059	.	G	C			c.299+4322G>C	intron	posição	no																					8	119844	0	6.67534e-05	0	5832	0	0	0	7414	0	0	5	9846	0	0.00050782	0	5072	0
4	986062	.	C	G			c.299+4325C>G	intron	posição	no																					1	118316	0	8.45194e-06	0	5826	0	0	0	7256	0	0	1	9844	0	0.000101585	0	4988	0
4	986063	.	C	T			c.299+4326C>T	intron	posição	no																					1	118432	0	8.44366e-06	0	5824	0	0	0	7278	0	0	0	9840	0	0	0	5000	0
4	986067	rs533347658	C	G			c.299+4330C>G	intron	posição	no																					15	117648	0	0.000127499	0	5826	0	0	0	7182	0	0	0	9842	0	0	0	4930	0
4	986068	rs746490656	C	G			c.299+4331C>G	intron	posição	no																					1	117694	0	8.49661e-06	0	5828	0	0	0	7188	0	0	0	9842	0	0	0	4928	0
4	986087	.	G	A			c.299+4350G>A	intron	posição	no																					1	30902	0	3.23604e-05	1	8720	0	0.000114679	0	302	0	0	0	1618	0	0	0	3490	0
4	993431	rs575679300	T	C			c.300-969T>C	intron	posição	no																					2	30594	0	6.53723e-05	2	8668	0	0.000230734	0	300	0	0	0	1604	0	0	0	3440	0
4	993459	rs530362790	G	A			c.300-941G>A	intron	posição	no																					14	30386	0	0.000460738	2	8588	0	0.000232883	3	300	0	0.01	0	1608	0	0	0	3448	0
4	993461	.	C	T			c.300-939C>T	intron	posição	no																					4	30512	0	0.000131096	4	8614	0	0.00046436	0	298	0	0	0	1616	0	0	0	3448	0
4	993462	.	G	A			c.300-938G>A	intron	posição	no																					1	30612	0	3.26669e-05	0	8662	0	0	0	300	0	0	1	1616	0	0.000618812	0	3454	0
4	993487	.	C	T			c.300-913C>T	intron	posição	no																					2	30220	0	6.61813e-05	0	8558	0	0	0	294	0	0	0	1590	0	0	0	3400	0
4	993488	rs138298498	G	A			c.300-912G>A	intron	posição	no																					713	28686	13	0.0248553	57	8210	0	0.00694275	4	284	0	0.0140845	1	1558	0	0.000641849	137	3200	6
4	993499	.	G	A			c.-451G>A	5' UTR	posição	no																					1	28278	0	3.53632e-05	1	8038	0	0.000124409	0	284	0	0	0	1526	0	0	0	3092	0
4	993506	rs13144586	T	C			c.-444T>C	5' UTR	posição	no																					9	26432	0	0.000340496	0	7596	0	0	0	272	0	0	0	1466	0	0	7	2762	0
4	993536	rs13144602	TCC	T			c.-412_-411delCC	5' UTR	posição	no																					8	19446	0	0.000411396	8	5552	0	0.00144092	0	214	0	0	0	1094	0	0	0	2314	0
4	993540	.	TTGAGGACGCCTGTCCCCTCGTAATGCAGGCCTCGTGGGAATTCAGCCCATCTGCAAGTGCAGTGGCAGGGCGGCCCCCTTCTCCCTTGAGGACGCCTGTCCCCTCGTAATGCAGGCCTCGTGGGAATTCAGCCCATCTGCAAGTGCAGTGGCAGGGCGGCCCCCTTCTCC	T			c.-409_-240delTGAGGACGCCTGTCCCCTCGTAATGCAGGCCTCGTGGGAATTCAGCCCATCTGCAAGTGCAGTGGCAGGGCGGCCCCCTTCTCCCTTGAGGACGCCTGTCCCCTCGTAATGCAGGCCTCGTGGGAATTCAGCCCATCTGCAAGTGCAGTGGCAGGGCGGCCCCCTTCTCC	5' UTR	posição	no																					12	19112	0	0.000627878	11	5456	0	0.00201613	0	194	0	0	1	1072	0	0.000932836	0	2346	0
4	993548	.	G	A			c.-402G>A	5' UTR	posição	no																					2	15518	0	0.000128883	1	4220	0	0.000236967	0	144	0	0	0	830	0	0	0	2536	0
4	993698	rs561904815	G	A			c.-252G>A	5' UTR	posição	no																					10	19860	0	0.000503525	10	5804	0	0.00172295	0	224	0	0	0	1084	0	0	0	2488	0
4	993718	.	A	G			c.-232A>G	5' UTR	posição	no																					1	23162	0	4.31742e-05	0	6922	0	0	0	254	0	0	0	1270	0	0	0	2426	0
4	993719	.	C	T			c.-231C>T	5' UTR	posição	no																					1	24712	0	4.04662e-05	0	7278	0	0	0	266	0	0	0	1316	0	0	0	2832	0
4	993751	.	AATTCAGCCCCATCTGCAAGTGCAGTGGCAGGGCGGCCCCCTTCTCCCTTGACGACGCCTGTCCCCTCGGAATGCAGGCCTCG	A			c.-198_-117delATTCAGCCCCATCTGCAAGTGCAGTGGCAGGGCGGCCCCCTTCTCCCTTGACGACGCCTGTCCCCTCGGAATGCAGGCCTCG	5' UTR	posição	no																					2	24608	0	8.12744e-05	1	7294	0	0.000137099	0	254	0	0	0	1314	0	0	0	2638	0
4	993757	rs764551364	G	A			c.-193G>A	5' UTR	posição	no																					1	23336	0	4.28522e-05	0	6984	0	0	0	254	0	0	0	1250	0	0	0	2394	0
4	993771	.	T	C			c.-179T>C	5' UTR	posição	no																					1	27734	0	3.60568e-05	1	8000	0	0.000125	0	280	0	0	0	1440	0	0	0	3186	0
4	993785	rs59206677	G	A			c.-165G>A	5' UTR	posição	no																					14	27956	0	0.000500787	1	8010	0	0.000124844	0	274	0	0	0	1452	0	0	6	3226	0
4	993785	rs59206677	G	C			c.-165G>C	5' UTR	posição	no																					89	27956	0	0.00318357	87	8010	0	0.0108614	0	274	0	0	0	1452	0	0	0	3226	0
4	993802	.	AC	A			c.-147delC	5' UTR	posição	no																					2	23482	0	8.51716e-05	0	7062	0	0	0	244	0	0	2	1254	0	0.0015949	0	2702	0
4	993803	rs60004363	C	G			c.-147C>G	5' UTR	posição	no																					81	21500	4	0.00376744	61	5516	3	0.0110587	0	230	0	0	8	1042	1	0.00767754	6	2550	0
4	993803	rs60004363	C	T			c.-147C>T	5' UTR	posição	no																					638	21500	31	0.0296744	624	5516	30	0.113125	0	230	0	0	0	1042	0	0	0	2550	0
4	993804	.	GACGCCTGTCCCCTCGGAATGCAGGCCTCGTGGGAATTCAGCCCCATCGGCAAGTGCAGTGGCAGGGCGGCCCCCTTCACCCTTGAC	G	c.-145_-98+38delACGC...â€		c.-145_-98+38delACGCCTGTCCCCTCGGAATGCAGGCCTCGTGGGAATTCAGCCCCATCGGCAAGTGCAGTGGCAGGGCGGCCCCCTTCACCCTTGAC	splice donor non-canonical	tipo	no	ENST00000247933	Unprocessed mutant	0	0.01	0.01	0.13	No significant													LC LoF	2	28218	0	7.08767e-05	0	8074	0	0	0	278	0	0	2	1454	0	0.00137552	0	3220	0
4	993806	.	C	T			c.-144C>T	5' UTR	posição	no																					1	28568	0	3.50042e-05	0	8180	0	0	0	280	0	0	0	1486	0	0	0	3264	0
4	993807	.	G	A			c.-143G>A	5' UTR	posição	no																					3	28620	0	0.000104822	1	8168	0	0.000122429	0	280	0	0	0	1496	0	0	0	3284	0
4	993819	rs536903385	G	A			c.-131G>A	5' UTR	posição	no																					3	28560	0	0.000105042	2	8170	0	0.000244798	0	282	0	0	1	1504	0	0.000664894	0	3218	0
4	993833	rs13108467	G	A			c.-117G>A	5' UTR	posição	no																					4556	27042	450	0.168479	510	7922	15	0.0643777	35	282	4	0.124113	239	1416	19	0.168785	622	3092	55
4	993833	rs13108467	G	C			c.-117G>C	5' UTR	posição	no																					2	27042	0	7.3959e-05	0	7922	0	0	0	282	0	0	0	1416	0	0	0	3092	0
4	993833	rs13108467	GTGGGAATTCAGCCCCATCGGCAAGTGCAGTGGCAGGGCGGCCCCCTTCACCCTTGACGACGCCTGTCCCCTCGGAATGCAGGCCTCA	G	c.-102_-98+82delCATC...â€		c.-102_-98+82delCATCGGCAAGTGCAGTGGCAGGGCGGCCCCCTTCACCCTTGACGACGCCTGTCCCCTCGGAATGCAGGCCTCATGGGAATTCAGCCC	splice donor non-canonical	tipo	no	ENST00000247933	Unprocessed mutant	0.01	0.01	0.01	0.13	No significant													LC LoF	5	27042	0	0.000184898	5	7922	0	0.000631154	0	282	0	0	0	1416	0	0	0	3092	0
4	993852	rs376204065	G	A	c.-98G>Aâ€		c.-98G>A	splice region non-canonical	tipo	no	ENST00000247933	Unprocessed mutant	0	0.01	0.01	0.13	No significant														1	21876	0	4.57122e-05	0	6264	0	0	0	246	0	0	0	1212	0	0	0	2170	0
4	993853	.	G	T	c.-98+1G>Tâ€		c.-98+1G>T	splice donor non-canonical	tipo	no	ENST00000247933	Unprocessed mutant	0	0.02	0.01	0.13	No significant													LC LoF	1	29176	0	3.42747e-05	0	8302	0	0	0	298	0	0	0	1550	0	0	0	3266	0
4	993865	.	G	A			c.300-535G>A	intron	posição	no																					4	29784	0	0.0001343	0	8448	0	0	0	296	0	0	0	1578	0	0	0	3350	0
4	993866	.	C	G			c.300-534C>G	intron	posição	no																					4	30082	0	0.00013297	0	8530	0	0	0	300	0	0	0	1584	0	0	0	3408	0
4	993868	.	G	A			c.300-532G>A	intron	posição	no																					1	30150	0	3.31675e-05	0	8572	0	0	0	298	0	0	0	1576	0	0	0	3416	0
4	993871	.	CGGCCCCCTTCACCCTTGACGACGCCTGTCCCCTCGGAATGCAGGCCTCATGGGAATTCAGCCCATCTGCAAGTGCAGTGGCAGGGT	C			c.300-518_300-433delACCCTTGACGACGCCTGTCCCCTCGGAATGCAGGCCTCATGGGAATTCAGCCCATCTGCAAGTGCAGTGGCAGGGTGGCCCCCTTC	intron	posição	no																					1	29970	0	3.33667e-05	0	8514	0	0	0	302	0	0	0	1584	0	0	0	3388	0
4	993872	rs567119834	G	A			c.300-528G>A	intron	posição	no																					5	30068	0	0.00016629	4	8500	0	0.000470588	0	298	0	0	0	1580	0	0	0	3398	0
4	993873	.	GCCCC	G			c.300-525_300-522delCCCC	intron	posição	no																					3	29964	0	0.00010012	0	8522	0	0	0	294	0	0	3	1586	0	0.00189155	0	3382	0
4	993885	.	C	T			c.300-515C>T	intron	posição	no																					1	30624	0	3.26541e-05	1	8656	0	0.000115527	0	302	0	0	0	1610	0	0	0	3470	0
4	993893	rs534751994	C	T			c.300-507C>T	intron	posição	no																					7	30666	0	0.000228266	7	8658	0	0.000808501	0	302	0	0	0	1604	0	0	0	3456	0
4	993900	.	C	T			c.300-500C>T	intron	posição	no																					1	30810	0	3.2457e-05	0	8696	0	0	0	302	0	0	0	1620	0	0	0	3472	0
4	993906	.	G	A			c.300-494G>A	intron	posição	no																					1	30770	0	3.24992e-05	1	8694	0	0.000115022	0	302	0	0	0	1616	0	0	0	3478	0
4	993917	rs553085416	C	T			c.300-483C>T	intron	posição	no																					2	30878	0	6.4771e-05	2	8706	0	0.000229727	0	300	0	0	0	1618	0	0	0	3490	0
4	993921	.	T	G			c.300-479T>G	intron	posição	no																					1	30858	0	3.24065e-05	1	8706	0	0.000114863	0	302	0	0	0	1620	0	0	0	3484	0
4	993922	.	G	A			c.300-478G>A	intron	posição	no																					1	30910	0	3.2352e-05	0	8722	0	0	0	302	0	0	0	1620	0	0	0	3490	0
4	994345	.	G	A			c.300-55G>A	intron	posição	no																					1	30950	0	3.23102e-05	1	8726	0	0.0001146	0	302	0	0	0	1622	0	0	0	3494	0
4	994351	rs768264767	T	C			c.300-49T>C	intron	posição	no																					1	244224	0	4.0946e-06	0	15126	0	0	0	9766	0	0	0	17202	0	0	0	22230	0
4	994356	rs3755956	C	T			c.300-44C>T	intron	posição	no																					10127	275278	285	0.0367883	239	23866	2	0.0100142	146	10072	0	0.0144956	2259	18808	133	0.120108	1326	25700	34
4	994357	rs770220845	TG	T			c.300-42delG	intron	posição	no																					1	244514	0	4.08975e-06	0	15140	0	0	0	9774	0	0	0	17204	0	0	0	22242	0
4	994358	.	G	A			c.300-42G>A	intron	posição	no																					1	244568	0	4.08884e-06	0	15146	0	0	0	9788	0	0	0	17206	0	0	0	22238	0
4	994362	rs763483076	G	C			c.300-38G>C	intron	posição	no																					1	244656	0	4.08737e-06	0	15162	0	0	0	9790	0	0	1	17200	0	5.81395e-05	0	22240	0
4	994366	.	A	G			c.300-34A>G	intron	posição	no																					1	244792	0	4.0851e-06	1	15162	0	6.59544e-05	0	9796	0	0	0	17202	0	0	0	22258	0
4	994368	.	C	A			c.300-32C>A	intron	posição	no																					1	244934	0	4.08273e-06	0	15174	0	0	0	9792	0	0	1	17202	0	5.81328e-05	0	22272	0
4	994380	rs374050415	C	T			c.300-20C>T	intron	posição	no																					39	276204	0	0.0001412	0	23916	0	0	0	10118	0	0	0	18842	0	0	3	25780	0
4	994381	rs774712987	G	A			c.300-19G>A	intron	posição	no																					3	245270	0	1.22314e-05	0	15194	0	0	0	9816	0	0	0	17222	0	0	0	22294	0
4	994381	rs774712987	G	T			c.300-19G>T	intron	posição	no																					1	245270	0	4.07714e-06	0	15194	0	0	0	9816	0	0	0	17222	0	0	0	22294	0
4	994387	rs368269074	C	T			c.300-13C>T	intron	posição	no																					6	245362	0	2.44537e-05	1	15198	0	6.57981e-05	0	9822	0	0	0	17230	0	0	2	22290	0
4	994388	rs776750200	G	A			c.300-12G>A	intron	posição	no																					8	245384	0	3.2602e-05	0	15204	0	0	0	9820	0	0	0	17230	0	0	0	22292	0
4	994388	rs776750200	G	C			c.300-12G>C	intron	posição	no																					1	245384	0	4.07525e-06	0	15204	0	0	0	9820	0	0	1	17230	0	5.80383e-05	0	22292	0
4	994390	rs753019413	C	T			c.300-10C>T	intron	posição	no																					1	245434	0	4.07442e-06	0	15208	0	0	0	9820	0	0	0	17230	0	0	0	22296	0
4	994395	rs760649049	T	C	c.300-5T>C		c.300-5T>C	splice region	avaliação	no	ENST00000247933	No significant	0.01	0.08	0	0	No significant														3	245474	0	1.22213e-05	0	15210	0	0	0	9824	0	0	0	17232	0	0	0	22298	0
4	994397	.	C	G	c.300-3C>G		c.300-3C>G	splice region	avaliação	yes	ENST00000247933	most probably affecting splicing	0.39	0.95	0	0.1	Pathogenic														1	245506	0	4.07322e-06	0	15212	0	0	0	9826	0	0	1	17230	0	5.80383e-05	0	22298	0
4	994398	rs778319492	AG	A	c.303delG	p.Ser102ProfsTer6	c.303delG	splice acceptor	avaliação	yes	ENST00000247933	Potential alteration of splicing	0.99	0.99	0	0.02	Pathogenic														1	245520	0	4.07299e-06	0	15216	0	0	0	9826	0	0	0	17232	0	0	0	22296	0
4	994400	.	G	A	p.Thr99Ile	p.Trp53Ter	c.159G>A	stop gained	tipo	yes																					1	245530	0	4.07282e-06	0	15224	0	0	0	9828	0	0	0	17232	0	0	0	22298	0
4	994402	rs544130587	G	A	p.Arg100Gly	p.Gly101Glu	c.302G>A	missense	avaliação	no									0	0	0	0	0	0	benign	Not deleterious	Neutral	Tolerated	Neutral		4	245546	0	1.62902e-05	0	15222	0	0	0	9828	0	0	0	17230	0	0	0	22296	0
4	994403	rs753784242	G	A	p.Gly101Gly	p.Gly101Gly	c.303G>A	synonymous	tipo	no																					1	245542	0	4.07262e-06	0	15224	0	0	0	9826	0	0	0	17232	0	0	0	22298	0
4	994403	rs753784242	G	C	p.Gly101Gly	p.Gly101Gly	c.303G>C	synonymous	tipo	no																					2	276488	0	7.23359e-06	2	23952	0	8.35003e-05	0	10128	0	0	0	18854	0	0	0	25788	0
4	994403	rs753784242	G	T	p.Gly101Gly	p.Gly101Gly	c.303G>T	synonymous	tipo	no																					1	245542	0	4.07262e-06	0	15224	0	0	0	9826	0	0	0	17232	0	0	0	22298	0
4	994406	rs750244326	C	T	p.Ser102Ser	p.Ser102Ser	c.306C>T	synonymous	tipo	no																					1	245576	0	4.07206e-06	0	15222	0	0	0	9828	0	0	0	17232	0	0	0	22298	0
4	994411	rs368625868	G	C	p.Gly104Ala	p.Gly104Ala	c.311G>C	missense	avaliação	no									0	0	0	0	0	0	benign	Not deleterious	Neutral	Tolerated	Neutral		2	245634	0	8.1422e-06	0	15224	0	0	0	9832	0	0	0	17234	0	0	0	22300	0
4	994413	rs779553529	C	T	p.Arg105Trp	p.Arg105Trp	c.313C>T	missense	avaliação	no									0	0	0	1	0	1	benign	Not deleterious	Neutral	Damaging	Neutral		10	276582	0	3.61556e-05	2	23952	0	8.35003e-05	0	10132	0	0	0	18856	0	0	0	25788	0
4	994414	rs3755955	G	A	p.Arg105Gln	p.Arg105Gln	c.314G>A	missense	Homo	no									0	0	0	0	0	0	benign	Not deleterious	Neutral	Tolerated	Neutral		42922	276486	3675	0.155241	2782	23940	168	0.116207	1568	10132	122	0.154757	3962	18842	393	0.210275	3797	25784	276
4	994414	rs3755955	G	C	p.Arg105Pro	p.Arg105Pro	c.314G>C	missense	avaliação	no									0	0	0	0	0	0	benign	Not deleterious	Neutral	Tolerated	Neutral		3	276486	0	1.08505e-05	0	23940	0	0	0	10132	0	0	0	18842	0	0	0	25784	0
4	994416	rs574025652	G	A	p.Gly106Ser	p.Gly106Ser	c.316G>A	missense	avaliação	no									0	0	0	0	0	0	benign	Not deleterious	Neutral	Tolerated	Neutral		2	245660	0	8.14133e-06	0	15230	0	0	0	9830	0	0	0	17234	0	0	0	22300	0
4	994416	rs574025652	G	C	p.Gly106Arg	p.Gly106Arg	c.316G>C	missense	avaliação	no									0	0	0	0	0	0	benign	Not deleterious	Neutral	Tolerated	Neutral		10	245660	0	4.07067e-05	0	15230	0	0	0	9830	0	0	0	17234	0	0	0	22300	0
4	994416	rs574025652	G	T	p.Gly106Cys	p.Gly106Cys	c.316G>T	missense	avaliação	max									1	0	1	1	0	3	probably damaging	Not deleterious	Deleterious	Damaging	Neutral		1	30928	0	3.23332e-05	1	8722	0	0.000114653	0	302	0	0	0	1622	0	0	0	3488	0
4	994417	.	GC	G	p.Leu107Ter	p.Leu107Ter	c.319delC	frameshift	avaliação	yes								damaging													1	245658	0	4.0707e-06	0	15232	0	0	0	9830	0	0	0	17234	0	0	0	22300	0
4	994418	.	C	T	p.Gly106Gly	p.Gly106Gly	c.318C>T	synonymous	tipo	no																					1	245664	0	4.0706e-06	0	15234	0	0	0	9830	0	0	0	17234	0	0	0	22300	0
4	994421	rs771434526	G	C	p.Leu107Leu	p.Leu107Leu	c.321G>C	synonymous	tipo	no																					1	245694	0	4.0701e-06	0	15236	0	0	0	9832	0	0	0	17234	0	0	0	22300	0
4	994421	rs771434526	G	T	p.Leu107Leu	p.Leu107Leu	c.321G>T	synonymous	tipo	no																					1	245694	0	4.0701e-06	0	15236	0	0	0	9832	0	0	0	17234	0	0	0	22300	0
4	994423	.	GCTACAA	G	p.Tyr109_Asn110del	p.Tyr109_Asn110del	c.326_331delACAACT	inframe deletion	avaliação	yes								damaging													1	245692	0	4.07014e-06	0	15236	0	0	0	9832	0	0	0	17236	0	0	0	22300	0
4	994424	.	C	G	p.Ser108Arg	p.Ser108Arg	c.324C>G	missense	avaliação	no									0	0	0	0	0	0	benign	Not deleterious	Neutral	Tolerated	Neutral		1	245692	0	4.07014e-06	0	15236	0	0	0	9830	0	0	0	17236	0	0	0	22300	0
4	994427	rs759804362	C	T	p.Tyr109Tyr	p.Tyr109Tyr	c.327C>T	synonymous	tipo	no																					1	245682	0	4.0703e-06	0	15240	0	0	0	9830	0	0	0	17234	0	0	0	22300	0
4	994431	.	T	C	p.Phe111Leu	p.Phe111Leu	c.331T>C	missense	avaliação	max									0	1	1	1	1	4	benign	Disease	Deleterious	Damaging	Disease		1	245700	0	4.07e-06	0	15240	0	0	0	9830	0	0	0	17234	0	0	0	22300	0
4	994437	.	C	T	p.His113Tyr	p.His113Tyr	c.337C>T	missense	avaliação	no									0	0	0	0	0	0	benign	Not deleterious	Neutral	Tolerated	Neutral		1	245672	0	4.07047e-06	0	15236	0	0	0	9830	0	0	0	17234	0	0	0	22298	0
4	994438	.	A	G	p.His113Arg	p.His113Arg	c.338A>G	missense	avaliação	no									0	0	0	0	1	1	benign	Not deleterious	Neutral	Tolerated	Disease		1	30920	0	3.23415e-05	1	8722	0	0.000114653	0	302	0	0	0	1620	0	0	0	3490	0
4	994440	rs372934646	C	A	p.Leu114Met	p.Leu114Met	c.340C>A	missense	Homo	no									1	1	0	1	1	4	probably damaging	Disease	Neutral	Damaging	Disease		15	276624	1	5.42252e-05	0	23960	0	0	0	10132	0	0	0	18856	0	0	0	25794	0
4	994441	rs775542391	T	G	p.Leu114Arg	p.Leu114Arg	c.341T>G	missense	avaliação	yes									1	1	1	1	1	5	probably damaging	Disease	Deleterious	Damaging	Disease		3	276616	0	1.08454e-05	3	23958	0	0.000125219	0	10132	0	0	0	18856	0	0	0	25790	0
4	994445	rs760987501	C	T	p.Asp115Asp	p.Asp115Asp	c.345C>T	synonymous	tipo	no																					6	245672	0	2.44228e-05	0	15236	0	0	0	9830	0	0	0	17234	0	0	0	22300	0
4	994446	rs148946496	G	A	p.Gly116Arg	p.Gly116Arg	c.346G>A	missense	avaliação	no									0	0	0	0	0	0	benign	Not deleterious	Neutral	Tolerated	Neutral		282	276614	0	0.00101947	235	23964	0	0.00980638	0	10134	0	0	1	18856	0	5.30335e-05	1	25794	0
4	994451	rs753978274	C	T	p.Tyr117Tyr	p.Tyr117Tyr	c.351C>T	synonymous	tipo	no																					1	245660	0	4.07067e-06	0	15232	0	0	0	9830	0	0	0	17234	0	0	0	22300	0
4	994452	rs3755954	C	T	p.Leu118Leu	p.Leu118Leu	c.352C>T	synonymous	tipo	no																					56921	276484	6401	0.205874	4629	23936	431	0.193391	1337	10128	105	0.13201	2756	18850	211	0.146207	6301	25780	771
4	994455	rs765255638	G	T	p.Asp119Tyr	p.Asp119Tyr	c.355G>T	missense	avaliação	yes									1	1	1	1	1	5	probably damaging	Disease	Deleterious	Damaging	Disease		5	276574	0	1.80783e-05	0	23954	0	0	0	10130	0	0	5	18856	0	0.000265168	0	25790	0
4	994456	rs537047205	A	C	p.Asp119Ala	p.Asp119Ala	c.356A>C	missense	avaliação	yes									1	1	1	1	1	5	probably damaging	Disease	Deleterious	Damaging	Disease		7	245630	0	2.84981e-05	0	15224	0	0	0	9826	0	0	0	17234	0	0	2	22300	0
4	994457	.	C	T	p.Asp119Asp	p.Asp119Asp	c.357C>T	synonymous	tipo	no																					5	276566	0	1.80789e-05	0	23950	0	0	0	10126	0	0	0	18856	0	0	0	25792	0
4	994464	.	A	G	p.Arg122Gly	p.Arg122Gly	c.364A>G	missense	avaliação	no									1	0	0	0	1	2	possibly damaging	Not deleterious	Neutral	Tolerated	Disease		1	245516	0	4.07305e-06	0	15214	0	0	0	9816	0	0	0	17232	0	0	0	22296	0
4	994465	rs200237798	G	A	p.Arg122Lys	p.Arg122Lys	c.365G>A	missense	avaliação	no									1	0	0	0	0	1	possibly damaging	Not deleterious	Neutral	Tolerated	Neutral		33	276452	0	0.00011937	2	23942	0	8.35352e-05	0	10118	0	0	0	18852	0	0	0	25786	0
4	994466	.	G	A	p.Arg122Arg	p.Arg122Arg	c.366G>A	synonymous	tipo	no																					1	245538	0	4.07269e-06	0	15218	0	0	0	9816	0	0	0	17236	0	0	0	22298	0
4	994467	rs577729544	G	A	p.Glu123Lys	p.Glu123Lys	c.367G>A	missense	avaliação	no									0	0	0	0	1	1	benign	Not deleterious	Neutral	Tolerated	Disease		28	276454	0	0.000101283	0	23942	0	0	0	10118	0	0	0	18850	0	0	0	25790	0
4	994469	.	G	A	p.Glu123Glu	p.Glu123Glu	c.369G>A	synonymous	tipo	no																					1	30940	0	3.23206e-05	0	8724	0	0	0	302	0	0	0	1620	0	0	0	3492	0
4	994478	rs751124890	C	T	p.Leu126Leu	p.Leu126Leu	c.378C>T	synonymous	tipo	no																					2	245364	0	8.15116e-06	0	15200	0	0	0	9812	0	0	0	17232	0	0	0	22288	0
4	994482	rs754674352	C	T	p.Pro128Ser	p.Pro128Ser	c.382C>T	missense	avaliação	yes									1	1	1	1	1	5	probably damaging	Disease	Deleterious	Damaging	Disease		2	276186	0	7.2415e-06	0	23910	0	0	0	10116	0	0	0	18852	0	0	0	25774	0
4	994486	rs780615798	G	C	c.385+1G>C		c.385+1G>C	splice donor	avaliação	yes	ENST00000247933	most probably affecting splicing	0	0.67	0.1	1	Pathogenic														1	245186	0	4.07854e-06	0	15170	0	0	0	9810	0	0	0	17224	0	0	0	22278	0
4	994488	.	G	A	c.385+3G>A		c.385+3G>A	splice region	avaliação	no	ENST00000247933	No significant	0.02	0.01	0	0.01	No significant														1	245140	0	4.0793e-06	0	15168	0	0	0	9806	0	0	0	17222	0	0	0	22280	0
4	994492	.	T	A	c.385+7T>A		c.385+7T>A	splice region	avaliação	no	ENST00000247933	No significant	0.01	0	0	0	No significant														1	244944	0	4.08257e-06	0	15142	0	0	0	9806	0	0	0	17210	0	0	0	22266	0
4	994498	rs755677096	C	T			c.385+13C>T	intron	posição	no																					2	244634	0	8.17548e-06	0	15106	0	0	0	9796	0	0	0	17202	0	0	0	22232	0
4	994500	rs779368782	C	T			c.385+15C>T	intron	posição	no																					1	244546	0	4.08921e-06	0	15104	0	0	0	9794	0	0	1	17202	0	5.81328e-05	0	22228	0
4	994504	rs746426487	C	T			c.385+19C>T	intron	posição	no																					10	243798	0	4.10176e-05	0	15034	0	0	0	9764	0	0	0	17160	0	0	0	22140	0
4	994510	rs772285342	A	G			c.385+25A>G	intron	posição	no																					1	243030	0	4.11472e-06	1	14968	0	6.68092e-05	0	9738	0	0	0	17130	0	0	0	22036	0
4	994514	rs775942152	C	A			c.385+29C>A	intron	posição	no																					1	242252	0	4.12793e-06	0	14872	0	0	0	9738	0	0	0	17062	0	0	0	21992	0
4	994514	rs775942152	C	T			c.385+29C>T	intron	posição	no																					3	273188	0	1.09814e-05	0	23592	0	0	0	10040	0	0	0	18684	0	0	0	25484	0
4	994515	rs371671788	G	A			c.385+30G>A	intron	posição	no																					10	272950	0	3.66367e-05	7	23560	0	0.000297114	0	10042	0	0	0	18672	0	0	0	25478	0
4	994521	.	A	G			c.385+36A>G	intron	posição	no																					1	240450	0	4.15887e-06	0	14708	0	0	0	9692	0	0	0	17002	0	0	0	21750	0
4	994522	rs769001371	C	G			c.385+37C>G	intron	posição	no																					1	241078	0	4.14804e-06	0	14760	0	0	0	9702	0	0	0	17036	0	0	0	21866	0
4	994522	rs769001371	C	T			c.385+37C>T	intron	posição	no																					17	241078	0	7.05166e-05	0	14760	0	0	0	9702	0	0	0	17036	0	0	0	21866	0
4	994523	.	C	G			c.385+38C>G	intron	posição	no																					1	241158	0	4.14666e-06	0	14778	0	0	0	9712	0	0	1	17040	0	5.86854e-05	0	21888	0
4	994531	rs761965239	C	T			c.385+46C>T	intron	posição	no																					1	239448	0	4.17627e-06	0	14636	0	0	0	9656	0	0	1	16940	0	5.90319e-05	0	21762	0
4	994535	.	C	T			c.385+50C>T	intron	posição	no																					2	238954	0	8.36981e-06	0	14592	0	0	0	9640	0	0	0	16908	0	0	0	21758	0
4	994601	.	G	A			c.386-69G>A	intron	posição	no																					4	30950	0	0.000129241	4	8722	0	0.00045861	0	302	0	0	0	1622	0	0	0	3494	0
4	994602	.	G	A			c.386-68G>A	intron	posição	no																					1	30952	0	3.23081e-05	0	8722	0	0	0	302	0	0	1	1622	0	0.000616523	0	3494	0
4	994625	rs749358332	G	A			c.386-45G>A	intron	posição	no																					3	245144	1	1.22377e-05	0	15200	0	0	0	9782	0	0	0	17238	0	0	0	22232	0
4	994625	rs749358332	GGTGTGGT	G			c.386-36_386-30delTGTGGTG	intron	posição	no																					5	245144	0	2.03962e-05	0	15200	0	0	0	9782	0	0	0	17238	0	0	0	22232	0
4	994626	rs376679458	G	A			c.386-44G>A	intron	posição	no																					16	245168	0	6.52614e-05	0	15202	0	0	0	9780	0	0	0	17240	0	0	0	22222	0
4	994626	rs376679458	G	T			c.386-44G>T	intron	posição	no																					2	276118	0	7.24328e-06	2	23924	0	8.35981e-05	0	10082	0	0	0	18862	0	0	0	25714	0
4	994630	.	G	A			c.386-40G>A	intron	posição	no																					1	245218	0	4.078e-06	0	15208	0	0	0	9782	0	0	0	17240	0	0	0	22232	0
4	994631	.	G	C			c.386-39G>C	intron	posição	no																					2	30946	0	6.46287e-05	0	8724	0	0	0	302	0	0	0	1622	0	0	0	3492	0
4	994638	rs772987033	G	T			c.386-32G>T	intron	posição	no																					2	245360	0	8.15129e-06	0	15214	0	0	0	9808	0	0	0	17240	0	0	0	22244	0
4	994639	.	T	G			c.386-31T>G	intron	posição	no																					2	245350	0	8.15162e-06	2	15212	0	0.000131475	0	9804	0	0	0	17240	0	0	0	22246	0
4	994643	rs561032437	C	A			c.386-27C>A	intron	posição	no																					1	245322	0	4.07628e-06	0	15202	0	0	0	9800	0	0	0	17236	0	0	0	22248	0
4	994643	rs561032437	C	G			c.386-27C>G	intron	posição	no																					1	30934	0	3.23269e-05	0	8720	0	0	0	302	0	0	0	1622	0	0	0	3488	0
4	994643	rs561032437	C	T			c.386-27C>T	intron	posição	no																					16	245322	1	6.52204e-05	5	15202	0	0.000328904	0	9800	0	0	2	17236	1	0.000116036	0	22248	0
4	994644	rs367972701	G	A			c.386-26G>A	intron	posição	no																					25	276324	0	9.04735e-05	20	23940	0	0.000835422	0	10110	0	0	0	18862	0	0	0	25748	0
4	994649	.	G	A			c.386-21G>A	intron	posição	no																					1	245448	0	4.07418e-06	0	15218	0	0	0	9806	0	0	0	17240	0	0	0	22262	0
4	994651	.	C	T			c.386-19C>T	intron	posição	no																					1	245434	0	4.07442e-06	0	15220	0	0	0	9804	0	0	0	17240	0	0	0	22264	0
4	994653	rs771052294	GC	G			c.386-14delC	intron	posição	no																					2	245498	0	8.14671e-06	0	15220	0	0	0	9806	0	0	0	17240	0	0	0	22278	0
4	994656	rs754798018	C	T			c.386-14C>T	intron	posição	no																					1	245566	0	4.07222e-06	0	15222	0	0	0	9814	0	0	0	17240	0	0	0	22286	0
4	994661	rs767145073	G	C			c.386-9G>C	intron	posição	no																					1	245620	0	4.07133e-06	0	15232	0	0	0	9824	0	0	0	17240	0	0	0	22290	0
4	994661	.	G	A			c.386-9G>A	intron	posição	no																					1	119994	0	8.33375e-06	0	10284	0	0				#DIV/0!	0	8616	0	0	0	6614	0
4	994662	rs199652725	T	C	c.386-8T>C		c.386-8T>C	splice region	avaliação	no	ENST00000247933	No significant	0.01	0.45	0	0.1	No significant														17	276576	0	6.14659e-05	17	23958	0	0.000709575	0	10126	0	0	0	18862	0	0	0	25786	0
4	994663	.	G	A	c.386-7G>A		c.386-7G>A	splice region	avaliação	no	ENST00000247933	No significant	0.04	0.03	0.01	0	No significant														3	245634	0	1.22133e-05	0	15242	0	0	0	9824	0	0	0	17240	0	0	0	22284	0
4	994668	rs777295041	A	G	c.386-2A>G		c.386-2A>G	splice acceptor	avaliação	yes	ENST00000247933	most probably affecting splicing	0	0.61	0	0.16	Pathogenic														8	245660	0	3.25653e-05	0	15238	0	0	0	9828	0	0	0	17240	0	0	0	22292	0
4	994670	rs746311088	G	C	p.Gly129Ala	p.Gly129Ala	c.386G>C	missense	avaliação	max									1	0	1	0	1	3	probably damaging	Not deleterious	Deleterious	Tolerated	Disease		2	245660	0	8.14133e-06	0	15244	0	0	0	9830	0	0	0	17240	0	0	0	22290	0
4	994671	rs758953576	G	C	c.387G>C	p.Gly129Gly	c.387G>C	splice region	avaliação	no	ENST00000247933	No significant	0.06	0	0.03	0	No significant														1	245662	0	4.07063e-06	0	15244	0	0	0	9830	0	0	0	17240	0	0	0	22296	0
4	994675	.	G	C	p.Glu131Gln	p.Glu131Gln	c.391G>C	missense	avaliação	max									1	0	1	1	1	4	probably damaging	Not deleterious	Deleterious	Damaging	Disease		1	245698	0	4.07004e-06	0	15248	0	0	0	9824	0	0	0	17240	0	0	0	22292	0
4	994678	.	C	T	p.Leu132Leu	p.Leu132Leu	c.394C>T	synonymous	tipo	no																					1	245694	0	4.0701e-06	0	15246	0	0	0	9828	0	0	0	17240	0	0	0	22292	0
4	994680	rs774605197	GATGGGC	G	p.MetGly1_?2â€	p.MetGly1_?2	c.2_7delTGGGCA	start lost non-canonical	tipo	no																					3	245708	0	1.22096e-05	0	15248	0	0	0	9832	0	0	0	17238	0	0	0	22294	0
4	994681	rs780212412	A	T	p.Met1?â€	p.Met1?	c.1A>T	start lost non-canonical	tipo	no																					1	245716	0	4.06974e-06	0	15248	0	0	0	9832	0	0	0	17240	0	0	0	22292	0
4	994683	rs558683362	G	C	p.Met1?â€	p.Met1?	c.3G>C	start lost non-canonical	tipo	no																					1	245712	0	4.06981e-06	0	15248	0	0	0	9828	0	0	0	17240	0	0	0	22296	0
4	994686	.	C	A	p.Gly134Gly	p.Gly134Gly	c.402C>A	synonymous	tipo	no																					1	245706	0	4.0699e-06	0	15248	0	0	0	9832	0	0	0	17238	0	0	0	22292	0
4	994689	rs201326626	C	T	p.Ser135Ser	p.Ser135Ser	c.405C>T	synonymous	tipo	no																					88	276616	0	0.000318131	1	23962	0	4.17327e-05	0	10128	0	0	73	18860	0	0.00387063	0	25786	0
4	994690	rs112571714	G	A	p.Ala136Thr	p.Ala136Thr	c.406G>A	missense	avaliação	no									1	0	0	0	1	2	possibly damaging	Not deleterious	Neutral	Tolerated	Disease		26	245718	0	0.000105812	5	15248	0	0.000327912	0	9826	0	0	0	17238	0	0	0	22296	0
4	994692	rs138195998	C	G	p.Ala136Ala	p.Ala136Ala	c.408C>G	synonymous	tipo	no																					1	245736	0	4.06941e-06	0	15248	0	0	0	9828	0	0	1	17238	0	5.80114e-05	0	22296	0
4	994692	rs138195998	C	T	p.Ala136Ala	p.Ala136Ala	c.408C>T	synonymous	tipo	no																					168	276670	0	0.000607222	5	23962	0	0.000208664	0	10130	0	0	0	18860	0	0	1	25790	0
4	994694	rs769949390	C	G	p.Ser137Trp	p.Ser137Trp	c.410C>G	missense	avaliação	yes									1	1	1	1	1	5	probably damaging	Disease	Deleterious	Damaging	Disease		2	245726	0	8.13915e-06	0	15248	0	0	0	9830	0	0	0	17238	0	0	0	22292	0
4	994694	rs769949390	C	T	p.Ser137Leu	p.Ser137Leu	c.410C>T	missense	avaliação	yes									1	1	1	1	1	5	probably damaging	Disease	Deleterious	Damaging	Disease		4	245726	0	1.62783e-05	0	15248	0	0	0	9830	0	0	0	17238	0	0	0	22292	0
4	994695	rs142816379	G	A	p.Ser137Ser	p.Ser137Ser	c.411G>A	synonymous	tipo	no																					12	245740	0	4.88321e-05	0	15252	0	0	0	9830	0	0	0	17238	0	0	0	22292	0
4	994705	rs762732997	A	C	p.Thr141Pro	p.Thr141Pro	c.421A>C	missense	avaliação	yes									1	1	1	1	1	5	possibly damaging	Disease	Deleterious	Damaging	Disease		1	245772	0	4.06881e-06	0	15250	0	0	0	9828	0	0	0	17238	0	0	0	22296	0
4	994713	rs373342547	T	A	p.Phe143Leu	p.Phe143Leu	c.429T>A	missense	avaliação	max									1	1	1	0	1	4	probably damaging	Disease	Deleterious	Tolerated	Disease		2	245792	0	8.13696e-06	1	15250	0	6.55738e-05	0	9830	0	0	0	17238	0	0	0	22298	0
4	994719	.	C	T	p.Asp145Asp	p.Asp145Asp	c.435C>T	synonymous	tipo	no																					1	245788	0	4.06855e-06	0	15254	0	0	0	9830	0	0	1	17238	0	5.80114e-05	0	22296	0
4	994722	rs774214351	G	C	p.Lys146Asn	p.Lys146Asn	c.438G>C	missense	avaliação	max									1	0	1	1	1	4	probably damaging	Not deleterious	Deleterious	Damaging	Disease		13	245778	0	5.28933e-05	0	15252	0	0	0	9830	0	0	0	17238	0	0	0	22296	0
4	994728	.	G	A	p.Gln148Gln	p.Gln148Gln	c.444G>A	synonymous	tipo	no																					1	245770	0	4.06884e-06	0	15244	0	0	0	9828	0	0	0	17238	0	0	0	22290	0
4	994733	rs144870444	T	C	p.Phe150Ser	p.Phe150Ser	c.449T>C	missense	avaliação	no									1	0	1	0	0	2	possibly damaging	Not deleterious	Deleterious	Tolerated	Neutral		2	120120	0	1.665e-05	0	10096	0	0				#DIV/0!	0	8596	0	0	0	6488	0
4	994734	.	T	C	p.Phe150Phe	p.Phe150Phe	c.450T>C	synonymous	tipo	no																					1	245764	0	4.06894e-06	0	15246	0	0	0	9826	0	0	0	17238	0	0	0	22294	0
4	994735	rs767339070	G	A	p.Glu151Lys	p.Glu151Lys	c.451G>A	missense	avaliação	no									0	0	0	0	1	1	benign	Not deleterious	Neutral	Tolerated	Disease		1	245760	0	4.06901e-06	0	15242	0	0	0	9824	0	0	0	17238	0	0	0	22296	0
4	994735	rs767339070	G	C	p.Glu151Gln	p.Glu151Gln	c.451G>C	missense	avaliação	no									1	0	0	0	1	2	possibly damaging	Not deleterious	Neutral	Tolerated	Disease		2	30938	0	6.46454e-05	1	8718	0	0.000114705	0	302	0	0	0	1622	0	0	1	3494	0
4	994737	.	G	A	p.Glu151Glu	p.Glu151Glu	c.453G>A	synonymous	tipo	no																					2	245752	0	8.13829e-06	0	15242	0	0	0	9824	0	0	1	17238	0	5.80114e-05	0	22294	0
4	994738	.	T	A	p.Trp152Arg	p.Trp152Arg	c.454T>A	missense	avaliação	yes									1	1	1	1	1	5	probably damaging	Disease	Deleterious	Damaging	Disease		1	245712	0	4.06981e-06	0	15238	0	0	0	9820	0	0	0	17238	0	0	0	22292	0
4	994743	.	G	A	p.Lys153Lys	p.Lys153Lys	c.459G>A	synonymous	tipo	no																					1	120058	0	8.32931e-06	0	10360	0	0				#DIV/0!	0	8642	0	0	0	6614	0
4	994744	rs760342781	G	T	p.Asp154Tyr	p.Asp154Tyr	c.460G>T	missense	avaliação	max									1	0	1	1	1	4	probably damaging	Not deleterious	Deleterious	Damaging	Disease		2	245698	0	8.14007e-06	2	15236	0	0.000131268	0	9818	0	0	0	17238	0	0	0	22288	0
4	994747	.	T	G	p.Leu155Val	p.Leu155Val	c.463T>G	missense	avaliação	max									1	1	1	0	1	4	probably damaging	Disease	Deleterious	Tolerated	Disease		2	245674	0	8.14087e-06	0	15226	0	0	0	9814	0	0	0	17238	0	0	0	22290	0
4	994752	rs763532209	C	G	p.Val156Val	p.Val156Val	c.468C>G	synonymous	tipo	no																					3	245636	0	1.22132e-05	0	15226	0	0	0	9810	0	0	0	17236	0	0	0	22292	0
4	994752	rs763532209	C	T	p.Val156Val	p.Val156Val	c.468C>T	synonymous	tipo	no																					4	245636	0	1.62843e-05	1	15226	0	6.56771e-05	0	9810	0	0	0	17236	0	0	0	22292	0
4	994762	rs138731804	G	A	p.Ala160Thr	p.Ala160Thr	c.478G>A	missense	avaliação	max									1	1	1	0	1	4	probably damaging	Disease	Deleterious	Tolerated	Disease		2	245550	0	8.14498e-06	0	15222	0	0	0	9812	0	0	0	17236	0	0	0	22278	0
4	994763	.	CCAGGAGATACATCGGTGGGCGAGCGCAGGCCCTGGGGCCCTGGCCGGGGCGGGGGTACTCCTGGGCAGGTTGCACCCCTATCACGCAGGCTGCTGCCTGGT	C	c.492_493+99delCGGTG...		c.492_493+99delCGGTGGGCGAGCGCAGGCCCTGGGGCCCTGGCCGGGGCGGGGGTACTCCTGGGCAGGTTGCACCCCTATCACGCAGGCTGCTGCCTGGTCAGGAGATACAT	splice donor	avaliação	max	ENST00000247933	Unprocessed mutant	0.08	0.12	0.55	0.54	Pathogenic														2	245526	0	8.14578e-06	0	15224	0	0	0	9814	0	0	0	17236	0	0	0	22276	0
4	994774	rs141349021	A	G	p.Ile164Val	p.Ile164Val	c.490A>G	missense	avaliação	max									1	1	0	0	1	3	possibly damaging	Disease	Neutral	Tolerated	Disease		7	245334	0	2.85325e-05	0	15208	0	0	0	9810	0	0	0	17234	0	0	0	22260	0
4	994776	rs752049819	C	G	p.Ile164Met	p.Ile164Met	c.492C>G	missense	avaliação	max									1	1	0	1	1	4	probably damaging	Disease	Neutral	Damaging	Disease		1	245236	0	4.0777e-06	0	15200	0	0	0	9806	0	0	0	17234	0	0	0	22236	0
4	994776	rs752049819	C	A	c.492C>A	p.Ile164Ile	c.492C>A	splice region	avaliação	max	ENST00000247933	Potential alteration of splicing	0.19	0.01	0.24	0.05	No significant														1	245236	0	4.0777e-06	0	15200	0	0	0	9806	0	0	0	17234	0	0	0	22236	0
4	994776	rs752049819	C	T	c.492C>T	p.Ile164Ile	c.492C>T	splice region	avaliação	max	ENST00000247933	most probably affecting splicing/Potential alteration of splicing	0.01	0.23	0	0.11	No significant														3	245236	0	1.22331e-05	0	15200	0	0	0	9806	0	0	0	17234	0	0	0	22236	0
4	994777	rs748326989	G	A	p.Gly165Ser	p.Gly165Ser	c.493G>A	missense	avaliação	no									1	0	0	0	0	1	possibly damaging	Not deleterious	Neutral	Tolerated	Neutral		3	245190	0	1.22354e-05	1	15200	0	6.57895e-05	0	9802	0	0	0	17234	0	0	0	22228	0
4	994781	.	G	A	c.493+4G>A		c.493+4G>A	splice region	avaliação	no	ENST00000247933	No significant	0.37	0	0.45	0.05	No significant														2	244996	0	8.1634e-06	0	15180	0	0	0	9804	0	0	0	17232	0	0	0	22186	0
4	994783	rs376738689	C	G	c.493+6C>G		c.493+6C>G	splice region	avaliação	max	ENST00000247933	most probably affecting splicing	0.01	0.4	0.01	0.31	No significant														29	275868	0	0.000105123	27	23888	0	0.00113027	0	10100	0	0	0	18852	0	0	0	25658	0
4	994783	rs376738689	C	T	c.493+6C>T		c.493+6C>T	splice region	avaliação	yes	ENST00000247933	Potential alteration of splicing	0.37	0	0.68	0.05	Pathogenic														4	244942	0	1.63304e-05	0	15172	0	0	0	9798	0	0	1	17230	0	5.80383e-05	1	22166	0
4	994784	rs200509712	G	A	c.493+7G>A		c.493+7G>A	splice region	avaliação	no	ENST00000247933	No significant	0.14	0	0.12	0.02	No significant														62	275884	0	0.000224732	29	23888	0	0.001214	0	10104	0	0	0	18852	0	0	2	25662	0
4	994785	rs770967204	A	G	c.493+8A>G		c.493+8A>G	splice region	avaliação	no	ENST00000247933	No significant	0	0.28	0	0.14	No significant														7	244980	0	2.85738e-05	0	15178	0	0	0	9804	0	0	0	17230	0	0	0	22180	0
4	994787	rs200000194	C	T			n.512C>T	non coding transcript exon	posição	no																					145	275758	1	0.000525823	131	23884	1	0.00548484	0	10100	0	0	0	18854	0	0	0	25642	0
4	994788	rs759500632	G	A			n.513G>A	non coding transcript exon	posição	no																					10	244714	0	4.0864e-05	0	15166	0	0	0	9790	0	0	0	17228	0	0	0	22120	0
4	994792	rs771804775	G	A			n.517G>A	non coding transcript exon	posição	no																					1	244234	0	4.09443e-06	0	15116	0	0	0	9770	0	0	0	17220	0	0	0	22020	0
4	994794	.	C	T			n.519C>T	non coding transcript exon	posição	no																					1	30914	0	3.23478e-05	1	8714	0	0.000114758	0	302	0	0	0	1622	0	0	0	3492	0
4	994795	rs555882475	C	A			n.520C>A	non coding transcript exon	posição	no																					10	244310	0	4.09316e-05	0	15126	0	0	0	9766	0	0	0	17222	0	0	0	22028	0
4	994801	.	C	T			n.526C>T	non coding transcript exon	posição	no																					1	243696	0	4.10347e-06	0	15096	0	0	0	9742	0	0	0	17208	0	0	0	21916	0
4	994803	rs541624524	C	G			n.528C>G	non coding transcript exon	posição	no																					11	273934	0	4.01557e-05	0	23742	0	0	0	10030	0	0	11	18810	0	0.000584795	0	25312	0
4	994803	rs541624524	C	T			n.528C>T	non coding transcript exon	posição	no																					14	273934	0	5.11072e-05	1	23742	0	4.21195e-05	0	10030	0	0	0	18810	0	0	0	25312	0
4	994806	.	G	A			n.531G>A	non coding transcript exon	posição	no																					1	242402	0	4.12538e-06	0	15000	0	0	0	9716	0	0	0	17160	0	0	0	21696	0
4	994808	rs753488998	C	T			n.533C>T	non coding transcript exon	posição	no																					6	242064	0	2.47868e-05	0	14958	0	0	0	9708	0	0	0	17136	0	0	0	21680	0
4	994809	rs376387690	G	A			n.534G>A	non coding transcript exon	posição	no																					7	272350	0	2.57022e-05	0	23662	0	0	0	10000	0	0	1	18744	0	5.33504e-05	0	25096	0
4	994812	.	G	A			n.537G>A	non coding transcript exon	posição	no																					1	30896	0	3.23666e-05	1	8710	0	0.000114811	0	302	0	0	0	1618	0	0	0	3490	0
4	994813	rs764687976	C	G			n.538C>G	non coding transcript exon	posição	no																					4	240308	0	1.66453e-05	0	14900	0	0	0	9608	0	0	0	17088	0	0	0	21380	0
4	994813	rs764687976	C	T			n.538C>T	non coding transcript exon	posição	no																					2	240308	0	8.32265e-06	0	14900	0	0	0	9608	0	0	0	17088	0	0	0	21380	0
4	994814	rs375814292	G	A			n.539G>A	non coding transcript exon	posição	no																					92	271282	0	0.00033913	2	23646	0	8.45809e-05	0	9930	0	0	0	18698	0	0	0	24850	0
4	994823	rs781635032	C	A			n.548C>A	non coding transcript exon	posição	no																					2	236908	0	8.4421e-06	0	14628	0	0	0	9542	0	0	0	16898	0	0	0	21004	0
4	994825	rs753108192	T	C			n.550T>C	non coding transcript exon	posição	no																					3	235768	0	1.27244e-05	3	14520	0	0.000206612	0	9488	0	0	0	16848	0	0	0	20900	0
4	994830	rs574997275	A	T			n.555A>T	non coding transcript exon	posição	no																					3	30828	0	9.73141e-05	1	8690	0	0.000115075	0	302	0	0	0	1622	0	0	0	3488	0
4	994832	.	G	A			n.557G>A	non coding transcript exon	posição	no																					1	30890	0	3.23729e-05	1	8710	0	0.000114811	0	302	0	0	0	1622	0	0	0	3488	0
4	994848	.	G	A			n.573G>A	non coding transcript exon	posição	no																					2	30494	0	6.55867e-05	0	8610	0	0	0	300	0	0	0	1600	0	0	0	3466	0
4	994865	.	C	T			n.590C>T	non coding transcript exon	posição	no																					3	30736	0	9.76054e-05	0	8666	0	0	0	300	0	0	0	1616	0	0	0	3482	0
4	994874	.	C	A			n.599C>A	non coding transcript exon	posição	no																					1	30732	0	3.25394e-05	1	8660	0	0.000115473	0	302	0	0	0	1616	0	0	0	3482	0
4	994892	.	G	A			n.617G>A	non coding transcript exon	posição	no																					1	30782	0	3.24865e-05	0	8674	0	0	0	302	0	0	0	1614	0	0	0	3482	0
4	994900	rs116454030	T	G			n.625T>G	non coding transcript exon	posição	no																					642	30330	12	0.0211672	44	8538	0	0.00515343	3	300	0	0.01	1	1582	0	0.000632111	147	3468	5
4	994901	.	G	A			n.626G>A	non coding transcript exon	posição	no																					3	30788	0	9.74406e-05	3	8676	0	0.000345781	0	302	0	0	0	1614	0	0	0	3486	0
4	994901	.	G	C			n.626G>C	non coding transcript exon	posição	no																					2	30788	0	6.49604e-05	2	8676	0	0.000230521	0	302	0	0	0	1614	0	0	0	3486	0
4	994901	.	G	T			n.626G>T	non coding transcript exon	posição	no																					3	30788	0	9.74406e-05	1	8676	0	0.00011526	0	302	0	0	0	1614	0	0	1	3486	0
4	994909	rs59716967	G	C			n.634G>C	non coding transcript exon	posição	no																					118	30756	2	0.00383665	116	8660	2	0.0133949	0	302	0	0	0	1612	0	0	0	3488	0
4	994913	.	G	T			n.638G>T	non coding transcript exon	posição	no																					1	30764	0	3.25055e-05	0	8666	0	0	0	302	0	0	0	1616	0	0	0	3488	0
4	994917	.	C	G			n.642C>G	non coding transcript exon	posição	no																					2	30488	0	6.55996e-05	0	8606	0	0	0	302	0	0	0	1598	0	0	0	3480	0
4	994928	.	TTGG	T			n.658_660delGGT	non coding transcript exon	posição	no																					1	30056	0	3.32712e-05	0	8508	0	0	0	294	0	0	0	1572	0	0	0	3448	0
4	994940	rs778921471	G	A			n.665G>A	non coding transcript exon	posição	no																					9	30702	0	0.000293141	0	8646	0	0	0	302	0	0	0	1616	0	0	2	3484	0
4	994941	rs563618692	C	T			n.666C>T	non coding transcript exon	posição	no																					1	30648	0	3.26286e-05	1	8638	0	0.000115768	0	302	0	0	0	1614	0	0	0	3482	0
4	994951	.	G	A			n.676G>A	non coding transcript exon	posição	no																					2	30684	0	6.51806e-05	2	8632	0	0.000231696	0	302	0	0	0	1612	0	0	0	3486	0
4	994959	.	G	A			n.684G>A	non coding transcript exon	posição	no																					1	30630	0	3.26477e-05	1	8628	0	0.000115902	0	302	0	0	0	1620	0	0	0	3480	0
4	994960	.	C	T			n.685C>T	non coding transcript exon	posição	no																					1	30580	0	3.27011e-05	0	8614	0	0	0	302	0	0	1	1612	0	0.000620347	0	3480	0
4	994967	rs575440401	G	T			n.692G>T	non coding transcript exon	posição	no																					3	30680	0	9.77836e-05	3	8640	0	0.000347222	0	302	0	0	0	1616	0	0	0	3480	0
4	994970	.	C	G			c.493+193C>G	intron	posição	no																					1	30490	0	3.27976e-05	0	8584	0	0	0	302	0	0	1	1606	0	0.000622665	0	3474	0
4	994976	.	G	A			c.493+199G>A	intron	posição	no																					1	30646	0	3.26307e-05	0	8634	0	0	0	302	0	0	0	1620	0	0	0	3474	0
4	994976	.	G	T			c.493+199G>T	intron	posição	no																					1	30646	0	3.26307e-05	1	8634	0	0.000115821	0	302	0	0	0	1620	0	0	0	3474	0
4	994982	rs3733342	G	A			c.493+205G>A	intron	posição	no																					4888	30560	425	0.159948	1682	8616	180	0.195218	41	300	4	0.136667	331	1604	33	0.206359	528	3478	44
4	994991	.	C	T			c.493+214C>T	intron	posição	no																					1	30480	0	3.28084e-05	0	8600	0	0	0	298	0	0	0	1612	0	0	0	3470	0
4	994992	.	G	A			c.493+215G>A	intron	posição	no																					2	30664	0	6.52231e-05	1	8640	0	0.000115741	0	302	0	0	0	1622	0	0	0	3480	0
4	995003	.	G	T			c.493+226G>T	intron	posição	no																					2	30522	0	6.55265e-05	2	8594	0	0.000232721	0	300	0	0	0	1618	0	0	0	3478	0
4	995004	.	C	T			c.493+227C>T	intron	posição	no																					3	30600	0	9.80392e-05	0	8622	0	0	0	300	0	0	0	1620	0	0	0	3480	0
4	995014	.	G	T			c.493+237G>T	intron	posição	no																					1	30544	0	3.27397e-05	0	8620	0	0	0	302	0	0	0	1618	0	0	1	3474	0
4	995017	.	G	T			c.494-239G>T	intron	posição	no																					2	30788	0	6.49604e-05	0	8670	0	0	0	302	0	0	0	1622	0	0	0	3484	0
4	995026	.	T	C			c.494-230T>C	intron	posição	no																					1	30822	0	3.24444e-05	1	8688	0	0.000115101	0	302	0	0	0	1622	0	0	0	3488	0
4	995035	rs3832289	TGCACCCCTATCACCCAGGCC	T			c.494-198_494-179delACCCCTATCACCCAGGCCGC	intron	posição	no																					5169	30728	448	0.168218	1321	8668	102	0.1524	77	302	12	0.254967	103	1622	3	0.0635018	635	3486	66
4	995197	.	G	A			c.494-59G>A	intron	posição	no																					1	30894	0	3.23687e-05	1	8706	0	0.000114863	0	302	0	0	0	1622	0	0	0	3494	0
4	995205	rs756606042	C	G			c.494-51C>G	intron	posição	no																					3	245572	0	1.22164e-05	0	15248	0	0	0	9816	0	0	0	17240	0	0	0	22270	0
4	995206	rs201949795	A	C			c.494-50A>C	intron	posição	no																					41	276452	0	0.000148308	41	23946	0	0.00171219	0	10118	0	0	0	18860	0	0	0	25766	0
4	995207	rs749510821	C	T			c.494-49C>T	intron	posição	no																					2	276468	0	7.23411e-06	2	23950	0	8.35073e-05	0	10116	0	0	0	18862	0	0	0	25770	0
4	995208	.	T	C			c.494-48T>C	intron	posição	no																					1	30880	0	3.23834e-05	0	8700	0	0	0	302	0	0	1	1622	0	0.000616523	0	3494	0
4	995211	rs771000679	G	A			c.494-45G>A	intron	posição	no																					1	245624	0	4.07126e-06	0	15254	0	0	0	9816	0	0	0	17238	0	0	0	22284	0
4	995211	rs771000679	G	T			c.494-45G>T	intron	posição	no																					31	245624	0	0.000126209	0	15254	0	0	0	9816	0	0	0	17238	0	0	0	22284	0
4	995213	rs147390369	C	T			c.494-43C>T	intron	posição	no																					56	276512	0	0.000202523	0	23964	0	0	0	10122	0	0	0	18860	0	0	0	25772	0
4	995214	.	G	A			c.494-42G>A	intron	posição	no																					2	245670	0	8.141e-06	1	15266	0	6.5505e-05	0	9820	0	0	0	17240	0	0	0	22282	0
4	995221	rs553233719	A	T			c.494-35A>T	intron	posição	no																					1	245786	0	4.06858e-06	0	15270	0	0	0	9826	0	0	0	17240	0	0	0	22286	0
4	995222	rs775469538	C	T			c.494-34C>T	intron	posição	no																					1	245800	0	4.06835e-06	0	15272	0	0	0	9830	0	0	0	17240	0	0	0	22284	0
4	995228	rs760447114	C	T			c.494-28C>T	intron	posição	no																					1	245832	0	4.06782e-06	0	15272	0	0	0	9834	0	0	0	17240	0	0	0	22290	0
4	995230	.	G	A			c.494-26G>A	intron	posição	no																					1	245774	0	4.06878e-06	0	15268	0	0	0	9830	0	0	0	17238	0	0	0	22276	0
4	995234	rs768383370	G	A			c.494-22G>A	intron	posição	no																					1	245846	0	4.06759e-06	0	15274	0	0	0	9830	0	0	0	17242	0	0	0	22294	0
4	995235	rs776310076	G	A			c.494-21G>A	intron	posição	no																					1	245858	0	4.06739e-06	0	15276	0	0	0	9832	0	0	0	17242	0	0	0	22296	0
4	995243	.	G	A			c.494-13G>A	intron	posição	no																					1	245914	0	4.06646e-06	0	15280	0	0	0	9834	0	0	0	17242	0	0	0	22294	0
4	995244	.	G	T			c.494-12G>T	intron	posição	no																					1	120468	0	8.30096e-06	0	10204	0	0				#DIV/0!	0	8582	0	0	0	6614	0
4	995247	.	C	T			c.494-9C>T	intron	posição	no																					3	276840	0	1.08366e-05	0	23990	0	0	0	10136	0	0	3	18864	0	0.000159033	0	25786	0
4	995252	rs764748093	G	C	c.494-4G>C		c.494-4G>C	splice region	avaliação	no	ENST00000247933	No significant	0.12	0.05	0.01	0	No significant														2	245942	0	8.132e-06	0	15276	0	0	0	9832	0	0	0	17242	0	0	0	22296	0
4	995255	rs794727701	G	A	c.494-1G>A		c.494-1G>A	splice acceptor	avaliação	yes	ENST00000247933	most probably affecting splicing/Potential alteration of splicing	0.19	0.69	0.06	0.13	Pathogenic														1	245950	0	4.06587e-06	0	15282	0	0	0	9832	0	0	0	17242	0	0	0	22294	0
4	995256	rs150763745	G	A	p.Gly165Asp	p.Gly165Asp	c.494G>A	missense	avaliação	no									0	0	0	0	0	0	benign	Not deleterious	Neutral	Tolerated	Neutral		31	276870	0	0.000111966	29	23994	0	0.00120864	0	10136	0	0	0	18864	0	0	0	25788	0
4	995259	rs762623046	G	C	p.Arg166Thr	p.Arg166Thr	c.497G>C	missense	avaliação	yes									1	1	1	1	1	5	probably damaging	Disease	Deleterious	Damaging	Disease		2	245954	0	8.1316e-06	0	15286	0	0	0	9834	0	0	0	17240	0	0	0	22292	0
4	995263	rs200726100	C	T	p.Tyr167Tyr	p.Tyr167Tyr	c.501C>T	synonymous	tipo	no																					2	245960	0	8.1314e-06	0	15284	0	0	0	9834	0	0	0	17242	0	0	0	22296	0
4	995264	rs753308650	G	A	p.Gly168Arg	p.Gly168Arg	c.502G>A	missense	avaliação	yes									1	1	1	1	1	5	probably damaging	Disease	Deleterious	Damaging	Disease		2	245974	0	8.13094e-06	0	15286	0	0	0	9834	0	0	1	17240	0	5.80046e-05	0	22296	0
4	995264	rs753308650	G	C	p.Gly168Arg	p.Gly168Arg	c.502G>C	missense	avaliação	yes									1	1	1	1	1	5	probably damaging	Disease	Deleterious	Damaging	Disease		10	245974	0	4.06547e-05	0	15286	0	0	0	9834	0	0	0	17240	0	0	0	22296	0
4	995266	.	A	C	p.Gly168Gly	p.Gly168Gly	c.504A>C	synonymous	tipo	no																					1	30870	0	3.23939e-05	1	8690	0	0.000115075	0	302	0	0	0	1620	0	0	0	3492	0
4	995267	rs756471914	C	T	p.Leu169Leu	p.Leu169Leu	c.505C>T	synonymous	tipo	no																					1	245992	0	4.06517e-06	0	15288	0	0	0	9834	0	0	0	17242	0	0	0	22296	0
4	995271	rs764394402	C	T	p.Ala170Val	p.Ala170Val	c.509C>T	missense	avaliação	no									1	0	0	0	0	1	possibly damaging	Not deleterious	Neutral	Tolerated	Neutral		3	245988	0	1.21957e-05	0	15286	0	0	0	9834	0	0	0	17242	0	0	0	22296	0
4	995272	rs754039388	G	A	p.Ala170Ala	p.Ala170Ala	c.510G>A	synonymous	tipo	no																					8	245980	0	3.2523e-05	0	15288	0	0	0	9832	0	0	0	17242	0	0	0	22294	0
4	995272	rs754039388	G	C	p.Ala170Ala	p.Ala170Ala	c.510G>C	synonymous	tipo	no																					2	245980	0	8.13074e-06	0	15288	0	0	0	9832	0	0	1	17242	0	5.79979e-05	0	22294	0
4	995273	rs778980678	C	G	p.His171Asp	p.His171Asp	c.511C>G	missense	avaliação	no									0	0	1	0	0	1	benign	Not deleterious	Deleterious	Tolerated	Neutral		3	246010	0	1.21946e-05	0	15288	0	0	0	9834	0	0	0	17242	0	0	0	22294	0
4	995273	rs778980678	C	T	p.His171Tyr	p.His171Tyr	c.511C>T	missense	avaliação	no									0	0	0	0	0	0	benign	Not deleterious	Neutral	Tolerated	Neutral		2	246010	0	8.12975e-06	0	15288	0	0	0	9834	0	0	0	17242	0	0	0	22294	0
4	995275	rs745943106	T	C	p.His171His	p.His171His	c.513T>C	synonymous	tipo	no																					1	246008	0	4.06491e-06	0	15286	0	0	0	9832	0	0	0	17244	0	0	0	22292	0
4	995276	rs139155899	G	A	p.Val172Ile	p.Val172Ile	c.514G>A	missense	avaliação	max									1	1	0	0	1	3	probably damaging	Disease	Neutral	Tolerated	Disease		4	246016	0	1.62591e-05	0	15280	0	0	0	9834	0	0	0	17244	0	0	0	22296	0
4	995276	rs139155899	G	C	p.Val172Leu	p.Val172Leu	c.514G>C	missense	avaliação	max									1	1	1	0	1	4	probably damaging	Disease	Deleterious	Tolerated	Disease		1	246016	0	4.06478e-06	0	15280	0	0	0	9834	0	0	0	17244	0	0	0	22296	0
4	995276	rs139155899	G	T	p.Val172Phe	p.Val172Phe	c.514G>T	missense	avaliação	yes									1	1	1	1	1	5	probably damaging	Disease	Deleterious	Damaging	Disease		1	246016	0	4.06478e-06	0	15280	0	0	0	9834	0	0	0	17244	0	0	0	22296	0
4	995278	.	T	C	p.Val172Val	p.Val172Val	c.516T>C	synonymous	tipo	no																					1	120548	0	8.29545e-06	0	10362	0	0				#DIV/0!	0	8646	0	0	0	6614	0
4	995279	rs768450577	T	G	p.Ser173Ala	p.Ser173Ala	c.517T>G	missense	avaliação	no									0	0	0	0	0	0	benign	Not deleterious	Neutral	Tolerated	Neutral		1	246026	0	4.06461e-06	0	15284	0	0	0	9834	0	0	1	17244	0	5.79912e-05	0	22298	0
4	995287	rs776305028	G	A	p.Trp175Ter	p.Trp175Ter	c.525G>A	stop gained	tipo	yes																					1	246028	0	4.06458e-06	0	15292	0	0	0	9836	0	0	0	17244	0	0	0	22298	0
4	995290	rs538650622	C	T	p.Asn176Asn	p.Asn176Asn	c.528C>T	synonymous	tipo	no																					2	246040	0	8.12876e-06	0	15292	0	0	0	9836	0	0	0	17244	0	0	0	22298	0
4	995293	rs769331894	C	G	p.Phe177Leu	p.Phe177Leu	c.531C>G	missense	avaliação	yes									1	1	1	1	1	5	probably damaging	Disease	Deleterious	Damaging	Disease		1	246012	0	4.06484e-06	1	15286	0	6.54193e-05	0	9836	0	0	0	17244	0	0	0	22294	0
4	995293	rs769331894	C	T	p.Phe177Phe	p.Phe177Phe	c.531C>T	synonymous	tipo	no																					5	276888	0	1.80578e-05	1	23984	0	4.16945e-05	0	10138	0	0	4	18864	0	0.000212044	0	25782	0
4	995296	rs762533612	G	A	p.Glu178Glu	p.Glu178Glu	c.534G>A	synonymous	tipo	no																					8	246020	0	3.25177e-05	0	15288	0	0	0	9838	0	0	5	17244	0	0.000289956	0	22298	0
4	995297	rs766030255	A	G	p.Thr179Ala	p.Thr179Ala	c.535A>G	missense	avaliação	max									1	0	1	1	1	4	probably damaging	Not deleterious	Deleterious	Damaging	Disease		1	30870	0	3.23939e-05	1	8686	0	0.000115128	0	302	0	0	0	1622	0	0	0	3488	0
4	995297	rs766030255	A	T	p.Thr179Ser	p.Thr179Ser	c.535A>T	missense	avaliação	max									1	0	1	0	1	3	probably damaging	Not deleterious	Deleterious	Tolerated	Disease		1	246014	0	4.06481e-06	0	15288	0	0	0	9838	0	0	1	17244	0	5.79912e-05	0	22298	0
4	995298	rs776098539	C	T	p.Thr179Met	p.Thr179Met	c.536C>T	missense	avaliação	max									1	0	1	1	1	4	probably damaging	Not deleterious	Deleterious	Damaging	Disease		10	276906	0	3.61133e-05	0	23984	0	0	0	10140	0	0	0	18866	0	0	5	25786	0
4	995299	rs761106308	G	T	p.Thr179Thr	p.Thr179Thr	c.537G>T	synonymous	tipo	no																					1	246010	0	4.06488e-06	0	15288	0	0	0	9838	0	0	0	17244	0	0	0	22298	0
4	995299	.	G	A	p.Thr179Thr	p.Thr179Thr	c.537G>A	synonymous	tipo	no																					1	120542	0	8.29586e-06	0	10358	0	0				#DIV/0!	0	8646	0	0	0	6614	0
4	995305	rs6815946	T	C	p.Asn181Asn	p.Asn181Asn	c.543T>C	synonymous	tipo	no																					47659	276830	4656	0.17216	5182	23968	570	0.216205	1600	10140	124	0.157791	3994	18860	400	0.211771	3801	25774	275
4	995306	rs754154200	G	A	p.Glu182Lys	p.Glu182Lys	c.544G>A	missense	avaliação	yes									1	1	1	1	1	5	probably damaging	Disease	Deleterious	Damaging	Disease		1	246020	0	4.06471e-06	0	15292	0	0	0	9836	0	0	0	17244	0	0	0	22294	0
4	995309	rs757706461	C	T	p.Pro183Ser	p.Pro183Ser	c.547C>T	missense	avaliação	yes									1	1	1	1	1	5	probably damaging	Disease	Deleterious	Damaging	Disease		2	246010	0	8.12975e-06	0	15286	0	0	0	9838	0	0	1	17242	0	5.79979e-05	0	22290	0
4	995310	.	C	G	p.Pro183Arg	p.Pro183Arg	c.548C>G	missense	avaliação	yes									1	1	1	1	1	5	probably damaging	Disease	Deleterious	Damaging	Disease		1	246014	0	4.06481e-06	0	15286	0	0	0	9838	0	0	0	17244	0	0	0	22294	0
4	995314	rs765431965	C	T	p.Asp184Asp	p.Asp184Asp	c.552C>T	synonymous	tipo	no																					4	246006	0	1.62598e-05	0	15286	0	0	0	9836	0	0	0	17244	0	0	0	22294	0
4	995315	rs147174054	C	G	p.His185Asp	p.His185Asp	c.553C>G	missense	avaliação	max									1	0	1	0	1	3	probably damaging	Not deleterious	Deleterious	Tolerated	Disease		2	245998	0	8.13015e-06	1	15286	0	6.54193e-05	0	9836	0	0	0	17244	0	0	0	22292	0
4	995318	.	C	A	p.His186Asn	p.His186Asn	c.556C>A	missense	avaliação	max									1	0	1	0	1	3	possibly damaging	Not deleterious	Deleterious	Tolerated	Disease		1	246004	0	4.06497e-06	0	15288	0	0	0	9836	0	0	0	17244	0	0	0	22292	0
4	995318	.	C	T	p.His186Tyr	p.His186Tyr	c.556C>T	missense	avaliação	max									1	0	1	1	1	4	probably damaging	Not deleterious	Deleterious	Damaging	Disease		2	246004	0	8.12995e-06	0	15288	0	0	0	9836	0	0	2	17244	0	0.000115982	0	22292	0
4	995319	rs758439259	A	G	p.His186Arg	p.His186Arg	c.557A>G	missense	avaliação	no									0	0	1	0	0	1	benign	Not deleterious	Deleterious	Tolerated	Neutral		1	245994	0	4.06514e-06	0	15288	0	0	0	9834	0	0	0	17244	0	0	0	22294	0
4	995320	.	C	T	p.His186His	p.His186His	c.558C>T	synonymous	tipo	no																					1	245996	0	4.06511e-06	0	15288	0	0	0	9834	0	0	1	17244	0	5.79912e-05	0	22290	0
4	995323	rs780132439	C	T	p.Asp187Asp	p.Asp187Asp	c.561C>T	synonymous	tipo	no																					1	245978	0	4.0654e-06	0	15286	0	0	0	9834	0	0	0	17244	0	0	0	22290	0
4	995325	rs759639526	TTGACAACGTCTCCA	T	p.Asn190HisfsTer204	p.Asn190HisfsTer204	c.568_581delAACGTCTCCATGAC	frameshift	avaliação	yes								damaging													1	245974	0	4.06547e-06	0	15286	0	0	0	9834	0	0	0	17244	0	0	0	22290	0
4	995331	.	AC	A	p.Asn190LysfsTer4	p.Asn190LysfsTer4	c.570delC	frameshift	avaliação	yes								damaging													1	245948	0	4.0659e-06	0	15286	0	0	0	9834	0	0	0	17244	0	0	0	22286	0
4	995333	rs746908649	G	C	p.Val191Leu	p.Val191Leu	c.571G>C	missense	Homo	no									0	0	0	0	0	0	benign	Not deleterious	Neutral	Tolerated	Neutral		15	276826	1	5.41857e-05	0	23996	0	0	0	10138	0	0	15	18866	1	0.000795081	0	25756	0
4	995342	rs754876066	A	C	p.Thr194Pro	p.Thr194Pro	c.580A>C	missense	avaliação	max									1	0	1	1	1	4	probably damaging	Not deleterious	Deleterious	Damaging	Disease		1	245852	0	4.06749e-06	0	15282	0	0	0	9834	0	0	1	17242	0	5.79979e-05	0	22268	0
4	995343	rs575667885	C	G	p.Thr194Ser	p.Thr194Ser	c.581C>G	missense	avaliação	no									1	0	0	0	1	2	possibly damaging	Not deleterious	Neutral	Tolerated	Disease		13	276740	0	4.69755e-05	0	23988	0	0	0	10136	0	0	13	18864	0	0.000689143	0	25758	0
4	995345	.	A	G	p.Met195Val	p.Met195Val	c.583A>G	missense	avaliação	no									0	0	0	0	0	0	benign	Not deleterious	Neutral	Tolerated	Neutral		2	245824	0	8.1359e-06	0	15276	0	0	0	9834	0	0	0	17242	0	0	2	22262	0
4	995346	.	T	A	p.Met195Lys	p.Met195Lys	c.584T>A	missense	avaliação	max									0	0	1	1	1	3	benign	Not deleterious	Deleterious	Damaging	Disease		2	30884	0	6.47585e-05	0	8694	0	0	0	302	0	0	0	1620	0	0	1	3488	0
4	995347	.	G	T	p.Met195Ile	p.Met195Ile	c.585G>T	missense	avaliação	no									0	0	0	0	0	0	benign	Not deleterious	Neutral	Tolerated	Neutral		1	245764	0	4.06894e-06	0	15272	0	0	0	9834	0	0	0	17242	0	0	0	22246	0
4	995350	.	A	G	c.588A>G	p.Gln196Gln	c.588A>G	splice region	avaliação	yes	ENST00000247933	most probably affecting splicing/Potential alteration of splicing	0.53	0.41	0.27	0.77	Pathogenic														1	30898	0	3.23646e-05	0	8702	0	0	0	300	0	0	0	1622	0	0	0	3490	0
4	995352	.	G	A	c.589+1G>A		c.589+1G>A	splice donor	avaliação	yes	ENST00000247933	most probably affecting splicing	0.02	0.5	0.14	0.83	Pathogenic														1	30904	0	3.23583e-05	0	8704	0	0	0	300	0	0	0	1622	0	0	0	3492	0
4	995358	.	A	ACCGCTTCCTGGGGTCCTGCCCGGCTGAAAGGGGGCAGAGGAAGGCAGGAGCAGAGGCT	c.590-51_589+8dupCCG...		c.590-51_589+8dupCCGCTTCCTGGGGTCCTGCCCGGCTGAAAGGGGGCAGAGGAAGGCAGGAGCAGAGGCT	splice region	avaliação	max	ENST00000247933	Potential alteration of splicing	0.09	0.04	0.04	0	No significant														4	276532	0	1.44649e-05	1	23980	0	4.17014e-05	0	10136	0	0	0	18864	0	0	0	25696	0
4	995359	rs371219112	C	T	c.589+8C>T		c.589+8C>T	splice region	avaliação	no	ENST00000247933	No significant	0.02	0	0.02	0.02	No significant														9	245596	0	3.66455e-05	0	15270	0	0	0	9826	0	0	0	17242	0	0	0	22196	0
4	995360	rs769683019	C	T			c.589+9C>T	intron	posição	no																					2	245526	0	8.14578e-06	0	15262	0	0	0	9828	0	0	0	17238	0	0	0	22178	0
4	995361	rs772970567	G	A			c.589+10G>A	intron	posição	no																					8	245488	0	3.25882e-05	0	15270	0	0	0	9824	0	0	0	17242	0	0	0	22144	0
4	995369	.	G	A			c.589+18G>A	intron	posição	no																					1	245308	0	4.07651e-06	0	15254	0	0	0	9818	0	0	0	17240	0	0	0	22062	0
4	995371	.	G	A			c.589+20G>A	intron	posição	no																					1	30916	0	3.23457e-05	0	8714	0	0	0	300	0	0	0	1622	0	0	0	3492	0
4	995374	rs748982751	C	T			c.589+23C>T	intron	posição	no																					9	245036	0	3.67293e-05	0	15238	0	0	0	9816	0	0	0	17236	0	0	0	21938	0
4	995377	.	C	T			c.589+26C>T	intron	posição	no																					1	30912	0	3.23499e-05	0	8712	0	0	0	300	0	0	1	1622	0	0.000616523	0	3490	0
4	995379	rs770514371	C	T			c.589+28C>T	intron	posição	no																					8	244798	0	3.268e-05	0	15230	0	0	0	9812	0	0	0	17234	0	0	0	21808	0
4	995380	rs774008647	G	A			c.589+29G>A	intron	posição	no																					1	244660	0	4.0873e-06	0	15224	0	0	0	9806	0	0	0	17234	0	0	0	21742	0
4	995380	rs774008647	G	T			c.589+29G>T	intron	posição	no																					2	244660	0	8.17461e-06	0	15224	0	0	0	9806	0	0	0	17234	0	0	0	21742	0
4	995382	rs761173437	C	T			c.589+31C>T	intron	posição	no																					5	244688	0	2.04342e-05	1	15224	0	6.56858e-05	0	9806	0	0	0	17234	0	0	0	21728	0
4	995388	.	G	T			c.589+37G>T	intron	posição	no																					1	119648	0	8.35785e-06	0	10026	0	0				#DIV/0!	0	8562	0	0	0	6606	0
4	995389	rs777253361	G	C			c.589+38G>C	intron	posição	no																					1	244430	0	4.09115e-06	0	15218	0	0	0	9816	0	0	0	17234	0	0	0	21532	0
4	995390	rs374333315	G	A			c.589+39G>A	intron	posição	no																					1	244394	0	4.09175e-06	0	15216	0	0	0	9816	0	0	0	17234	0	0	0	21544	0
4	995391	rs762060958	G	C			c.589+40G>C	intron	posição	no																					2	243902	0	8.20001e-06	0	15198	0	0	0	9800	0	0	0	17224	0	0	0	21286	0
4	995392	rs765628837	G	A			c.589+41G>A	intron	posição	no																					4	243822	0	1.64054e-05	0	15188	0	0	0	9802	0	0	0	17220	0	0	0	21244	0
4	995397	rs376264875	G	T			c.589+46G>T	intron	posição	no																					1	243650	0	4.10425e-06	0	15188	0	0	0	9806	0	0	0	17218	0	0	0	21140	0
4	995400	rs750602652	A	C			c.589+49A>C	intron	posição	no																					1	243456	0	4.10752e-06	0	15176	0	0	0	9804	0	0	1	17210	0	5.81058e-05	0	21070	0
4	995401	rs370694109	G	A			c.589+50G>A	intron	posição	no																					17	274308	0	6.19741e-05	15	23884	0	0.000628036	0	10108	0	0	1	18824	0	5.31237e-05	0	24538	0
4	995402	rs766380062	G	A			c.589+51G>A	intron	posição	no																					3	243356	0	1.23276e-05	0	15174	0	0	0	9804	0	0	3	17206	0	0.000174358	0	21010	0
4	995403	rs751587454	C	T			c.589+52C>T	intron	posição	no																					2	243358	0	8.21834e-06	0	15176	0	0	0	9802	0	0	0	17206	0	0	0	21036	0
4	995407	.	A	G			c.589+56A>G	intron	posição	no																					2	30902	0	6.47207e-05	2	8702	0	0.000229832	0	302	0	0	0	1622	0	0	0	3492	0
4	995416	rs772364012	T	C			c.590-51T>C	intron	posição	no																					1	240444	0	4.15897e-06	0	15060	0	0	0	9784	0	0	0	17112	0	0	0	19700	0
4	995416	rs772364012	T	TCCGCTTCCTGGGGTCCTGCCCGGCTG			c.590-51_590-50insCCGCTTCCTGGGGTCCTGCCCGGCTG	intron	posição	no																					1	240444	0	4.15897e-06	1	15060	0	6.64011e-05	0	9784	0	0	0	17112	0	0	0	19700	0
4	995420	.	C	T			c.590-47C>T	intron	posição	no																					1	30906	0	3.23562e-05	0	8710	0	0	0	302	0	0	0	1622	0	0	0	3492	0
4	995421	rs374058152	C	T			c.590-46C>T	intron	posição	no																					15	270178	0	5.5519e-05	14	23730	0	0.000589971	0	10078	0	0	0	18682	0	0	0	22708	0
4	995422	rs6829789	G	A			c.590-45G>A	intron	posição	no																					2	268780	0	7.44103e-06	0	23624	0	0	0	10050	0	0	0	18546	0	0	1	22510	0
4	995422	rs6829789	G	C			c.590-45G>C	intron	posição	no																					46540	268780	4486	0.173153	5066	23624	549	0.214443	1594	10050	124	0.158607	3957	18546	386	0.213361	3382	22510	238
4	995422	rs6829789	G	T			c.590-45G>T	intron	posição	no																					3	268780	0	1.11615e-05	3	23624	0	0.00012699	0	10050	0	0	0	18546	0	0	0	22510	0
4	995428	.	C	T			c.590-39C>T	intron	posição	no																					2	237830	0	8.40937e-06	0	14890	0	0	0	9772	0	0	2	17038	0	0.000117385	0	18572	0
4	995434	rs201029971	G	A			c.590-33G>A	intron	posição	no																					2	236530	0	8.45559e-06	0	14846	0	0	0	9740	0	0	2	17006	0	0.000117606	0	17916	0
4	995434	rs201029971	G	T			c.590-33G>T	intron	posição	no																					3	236530	0	1.26834e-05	0	14846	0	0	0	9740	0	0	0	17006	0	0	0	17916	0
4	995438	.	G	C			c.590-29G>C	intron	posição	no																					1	30906	0	3.23562e-05	1	8710	0	0.000114811	0	302	0	0	0	1622	0	0	0	3494	0
4	995439	rs748888899	G	A			c.590-28G>A	intron	posição	no																					1	235632	0	4.24391e-06	0	14776	0	0	0	9726	0	0	0	16958	0	0	0	17510	0
4	995443	.	A	T			c.590-24A>T	intron	posição	no																					1	234428	0	4.2657e-06	0	14704	0	0	0	9720	0	0	0	16896	0	0	0	16940	0
4	995446	rs770708522	C	G			c.590-21C>G	intron	posição	no																					9	233372	0	3.8565e-05	0	14640	0	0	0	9712	0	0	0	16884	0	0	0	16510	0
4	995449	.	A	G			c.590-18A>G	intron	posição	no																					1	30880	0	3.23834e-05	1	8690	0	0.000115075	0	302	0	0	0	1620	0	0	0	3494	0
4	995450	rs778690293	G	T			c.590-17G>T	intron	posição	no																					1	232538	0	4.30037e-06	0	14580	0	0	0	9700	0	0	1	16868	0	5.92839e-05	0	16052	0
4	995451	rs370761538	T	C			c.590-16T>C	intron	posição	no																					6	263646	0	2.27578e-05	0	23276	0	0	0	10004	0	0	0	18510	0	0	0	19552	0
4	995459	rs6848974	C	G	c.590-8C>G		c.590-8C>G	splice region	homo	no	ENST00000247933	No significant	0.05	0.19	0	0.01	No significant														37	261188	1	0.00014166	0	23134	0	0	0	9958	0	0	37	18296	1	0.0020223	0	18836	0
4	995459	rs6848974	C	T	c.590-8C>T		c.590-8C>T	splice region	homo	no	ENST00000247933	No significant	0.02	0	0.01	0	No significant														45595	261188	4430	0.174568	4981	23134	545	0.215311	1580	9958	123	0.158666	3915	18296	381	0.213981	2916	18836	207
4	995460	rs762411583	G	A	c.590-7G>A		c.590-7G>A	splice region	avaliação	max	ENST00000247933	most probably affecting splicing/Potential alteration of splicing	0.24	0.31	0	0.02	No significant														1	30866	0	3.23981e-05	0	8684	0	0	0	302	0	0	0	1620	0	0	0	3494	0
4	995460	rs762411583	G	C	c.590-7G>C		c.590-7G>C	splice region	avaliação	no	ENST00000247933	No significant	0.41	0.13	0.03	0	No significant														1	30866	0	3.23981e-05	0	8684	0	0	0	302	0	0	1	1620	0	0.000617284	0	3494	0
4	995465	.	A	C	c.590-2A>C		c.590-2A>C	splice acceptor	avaliação	max	ENST00000247933	most probably affecting splicing	0.07	0.38	0	0.03	No significant														1	30854	0	3.24107e-05	0	8682	0	0	0	302	0	0	1	1618	0	0.000618047	0	3494	0
4	995467	.	G	C	p.Gly197Ala	p.Gly197Ala	c.590G>C	missense	avaliação	yes									1	1	1	1	1	5	probably damaging	Disease	Deleterious	Damaging	Disease		1	100042	0	9.9958e-06	0	10252	0	0				#DIV/0!	0	8636	0	0	0	6570	0
4	995468	rs773571493	C	T	c.591C>T	p.Gly197Gly	c.591C>T	splice region	avaliação	max	ENST00000247933	Potential alteration of splicing	0.38	0.1	0.03	0	No significant														1	230416	0	4.33998e-06	0	14438	0	0	0	9646	0	0	0	16822	0	0	1	14594	0
4	995477	rs763375487	C	G	p.Asn200Lys	p.Asn200Lys	c.600C>G	missense	avaliação	max									1	0	1	0	1	3	probably damaging	Not deleterious	Deleterious	Tolerated	Disease		3	260520	0	1.15154e-05	0	23034	0	0	0	9930	0	0	3	18444	0	0.000162655	0	17788	0
4	995480	rs766574778	C	T	p.Tyr201Tyr	p.Tyr201Tyr	c.603C>T	synonymous	tipo	no																					1	228920	0	4.36834e-06	0	14240	0	0	0	9604	0	0	0	16808	0	0	1	14026	0
4	995483	.	C	G	p.Tyr202Ter	p.Tyr202Ter	c.606C>G	stop gained	tipo	yes																					1	228296	0	4.38028e-06	0	14218	0	0	0	9598	0	0	0	16782	0	0	0	13886	0
4	995483	.	C	T	p.Tyr202Tyr	p.Tyr202Tyr	c.606C>T	synonymous	tipo	no																					1	30880	0	3.23834e-05	0	8696	0	0	0	302	0	0	0	1620	0	0	0	3494	0
4	995487	.	G	A	p.Ala204Thr	p.Ala204Thr	c.610G>A	missense	avaliação	yes									1	1	1	1	1	5	probably damaging	Disease	Deleterious	Damaging	Disease		1	96400	0	1.03734e-05	0	10258	0	0				#DIV/0!	0	8632	0	0	0	6578	0
4	995488	rs786200915	C	CCTGCT	p.Glu207AlafsTer29	p.Glu207AlafsTer29	c.613_617dupTGCTC	frameshift	avaliação	yes								damaging													2	227460	0	8.79275e-06	0	14118	0	0	0	9586	0	0	2	16766	0	0.000119289	0	13612	0
4	995489	rs372948062	C	G	p.Ala204Ala	p.Ala204Ala	c.612C>G	synonymous	tipo	no																					1	227440	0	4.39676e-06	0	14102	0	0	0	9580	0	0	0	16776	0	0	0	13594	0
4	995490	rs140294059	T	A	p.Cys205Ser	p.Cys205Ser	c.613T>A	missense	avaliação	max									1	1	1	0	1	4	probably damaging	Disease	Deleterious	Tolerated	Disease		4	258122	0	1.54965e-05	4	22776	0	0.000175623	0	9872	0	0	0	18380	0	0	0	17074	0
4	995494	.	C	T	p.Ser206Leu	p.Ser206Leu	c.617C>T	missense	avaliação	yes									1	1	1	1	1	5	probably damaging	Disease	Deleterious	Damaging	Disease		2	94794	0	2.10984e-05	0	10256	0	0				#DIV/0!	0	8634	0	0	0	6582	0
4	995495	rs377312287	G	A	p.Ser206Ser	p.Ser206Ser	c.618G>A	synonymous	tipo	no																					7	225980	0	3.09762e-05	0	13922	0	0	0	9542	0	0	0	16684	0	0	0	13340	0
4	995495	rs377312287	G	C	p.Ser206Ser	p.Ser206Ser	c.618G>C	synonymous	tipo	no																					1	225980	0	4.42517e-06	0	13922	0	0	0	9542	0	0	0	16684	0	0	0	13340	0
4	995498	rs753678881	G	A	p.Glu207Glu	p.Glu207Glu	c.621G>A	synonymous	tipo	no																					5	224626	0	2.22592e-05	0	13748	0	0	0	9500	0	0	0	16656	0	0	0	12952	0
4	995499	rs757171895	G	A	p.Gly208Ser	p.Gly208Ser	c.622G>A	missense	avaliação	yes									1	1	1	1	1	5	probably damaging	Disease	Deleterious	Damaging	Disease		1	224740	0	4.44959e-06	0	13746	0	0	0	9506	0	0	0	16656	0	0	0	12960	0
4	995505	.	C	G	p.Arg210Gly	p.Arg210Gly	c.628C>G	missense	avaliação	max									1	0	1	1	1	4	probably damaging	Not deleterious	Deleterious	Damaging	Disease		1	222622	0	4.49192e-06	0	13454	0	0	0	9484	0	0	0	16562	0	0	0	12666	0
4	995506	rs371021597	GC	G	p.Ala211ProfsTer23	p.Ala211ProfsTer23	c.630delC	frameshift	avaliação	yes								damaging													1	222458	0	4.49523e-06	0	13402	0	0	0	9484	0	0	0	16574	0	0	0	12652	0
4	995506	rs371021597	G	A	p.Arg210His	p.Arg210His	c.629G>A	missense	avaliação	no									1	0	1	0	0	2	possibly damaging	Not deleterious	Deleterious	Tolerated	Neutral		1	30876	0	3.23876e-05	1	8692	0	0.000115048	0	302	0	0	0	1622	0	0	0	3494	0
4	995507	rs376012666	C	T	p.Arg210Arg	p.Arg210Arg	c.630C>T	synonymous	tipo	no																					65	253382	0	0.00025653	0	22104	0	0	22	9780	0	0.00224949	0	18202	0	0	0	16176	0
4	995508	rs760582777	G	GCCGCCAGCC	p.Ser213_Ala215dup	p.Ser213_Ala215dup	c.637_645dupAGCCCCGCC	inframe insertion	avaliação	yes								damaging													1	222558	0	4.49321e-06	1	13418	0	7.45268e-05	0	9480	0	0	0	16600	0	0	0	12712	0
4	995515	rs764105238	G	GCCC	p.Pro214dup	p.Pro214dup	c.640_642dupCCC	inframe insertion	avaliação	yes								damaging													10	223564	0	4.47299e-05	0	13388	0	0	0	9462	0	0	0	16658	0	0	0	13092	0
4	995516	.	C	G	p.Ser213Arg	p.Ser213Arg	c.639C>G	missense	avaliação	yes									1	1	1	1	1	5	probably damaging	Disease	Deleterious	Damaging	Disease		1	30894	0	3.23687e-05	1	8692	0	0.000115048	0	302	0	0	0	1622	0	0	0	3494	0
4	995524	rs748589618	TGCGGCTGGGAGGCCCCG	T	p.Gly219LeufsTer174	p.Gly219LeufsTer174	c.651_667delGCTGGGAGGCCCCGGCG	frameshift	avaliação	yes								damaging													1	30874	0	3.23897e-05	0	8690	0	0	0	302	0	0	0	1620	0	0	0	3492	0
4	995524	.	T	C	p.Leu216Pro	p.Leu216Pro	c.647T>C	missense	avaliação	yes									1	1	1	1	1	5	probably damaging	Disease	Deleterious	Damaging	Disease		1	86900	0	1.15075e-05	0	10258	0	0				#DIV/0!	0	8634	0	0	0	6584	0
4	995527	.	G	A	p.Arg217Gln	p.Arg217Gln	c.650G>A	missense	avaliação	no									1	0	0	0	0	1	possibly damaging	Not deleterious	Neutral	Tolerated	Neutral		3	251754	0	1.19164e-05	1	21700	0	4.60829e-05	0	9678	0	0	0	18106	0	0	0	16652	0
4	995534	rs753871819	AG	A	p.Gly220AlafsTer14	p.Gly220AlafsTer14	c.659delG	frameshift	avaliação	yes								damaging													1	210340	0	4.75421e-06	0	12012	0	0	0	9234	0	0	0	15726	0	0	0	11646	0
4	995537	rs770283755	C	T	p.Gly220Gly	p.Gly220Gly	c.660C>T	synonymous	tipo	no																					1	214484	0	4.66235e-06	0	12486	0	0	0	9284	0	0	0	16084	0	0	0	12208	0
4	995537	.	C	G	p.Gly220Gly	p.Gly220Gly	c.660C>G	synonymous	tipo	no																					3	79632	0	3.76733e-05	1	10348	0	9.6637e-05				#DIV/0!	0	8644	0	0	0	6614	0
4	995540	rs368553582	C	G	p.Pro221Pro	p.Pro221Pro	c.663C>G	synonymous	tipo	no																					40	246316	0	0.000162393	0	21266	0	0	0	9592	0	0	0	17654	0	0	0	16124	0
4	995540	rs368553582	C	T	p.Pro221Pro	p.Pro221Pro	c.663C>T	synonymous	tipo	no																					1	30862	0	3.24023e-05	1	8686	0	0.000115128	0	302	0	0	0	1620	0	0	0	3490	0
4	995543	rs200411359	C	T	p.Gly222Gly	p.Gly222Gly	c.666C>T	synonymous	tipo	no																					25	245710	0	0.000101746	24	21288	0	0.0011274	0	9586	0	0	0	17654	0	0	0	16120	0
4	995544	rs183347428	G	A	p.Asp223Asn	p.Asp223Asn	c.667G>A	missense	Homo	no									1	1	1	0	1	4	probably damaging	Disease	Deleterious	Tolerated	Disease		129	247184	1	0.000521878	121	21448	1	0.00564155	0	9616	0	0	0	17730	0	0	0	16458	0
4	995547	rs367813829	T	C	p.Ser224Pro	p.Ser224Pro	c.670T>C	missense	avaliação	max									1	1	1	0	1	4	probably damaging	Disease	Deleterious	Tolerated	Disease		11	249404	0	4.41051e-05	11	21614	0	0.000508929	0	9652	0	0	0	17878	0	0	0	17066	0
4	995552	.	C	T	p.Phe225Phe	p.Phe225Phe	c.675C>T	synonymous	tipo	no																					1	78176	0	1.27916e-05	0	10342	0	0				#DIV/0!	0	8644	0	0	0	6614	0
4	995556	rs761374916	A	AC	p.Pro229ThrfsTer170	p.Pro229ThrfsTer170	c.683dupC	frameshift	avaliação	yes								damaging													1	219164	0	4.56279e-06	0	12960	0	0	0	9330	0	0	0	16216	0	0	0	14208	0
4	995559	rs775641597	C	T	p.Pro228Ser	p.Pro228Ser	c.682C>T	missense	avaliação	no									0	0	0	0	0	0	benign	Not deleterious	Neutral	Tolerated	Neutral		4	222126	0	1.80078e-05	0	13196	0	0	0	9386	0	0	0	16356	0	0	0	14968	0
4	995560	.	C	T	p.Pro228Leu	p.Pro228Leu	c.683C>T	missense	avaliação	no									0	0	0	0	0	0	benign	Not deleterious	Neutral	Tolerated	Neutral		1	222578	0	4.49281e-06	0	13246	0	0	0	9406	0	0	0	16386	0	0	0	15134	0
4	995563	.	C	T	p.Pro229Leu	p.Pro229Leu	c.686C>T	missense	avaliação	max									1	0	1	0	1	3	probably damaging	Not deleterious	Deleterious	Tolerated	Disease		1	77204	0	1.29527e-05	1	10258	0	9.74849e-05				#DIV/0!	0	8634	0	0	0	6590	0
4	995570	rs529773032	C	T	p.Ser231Ser	p.Ser231Ser	c.693C>T	synonymous	tipo	no																					4	255758	0	1.56398e-05	0	22066	0	0	0	9734	0	0	4	18110	0	0.000220872	0	19754	0
4	995571	.	C	A	p.Pro232Thr	p.Pro232Thr	c.694C>A	missense	avaliação	yes									1	1	1	1	1	5	probably damaging	Disease	Deleterious	Damaging	Disease		4	76766	0	5.21064e-05	0	10248	0	0				#DIV/0!	0	8634	0	0	0	6584	0
4	995578	rs201826605	G	C	p.Ser234Thr	p.Ser234Thr	c.701G>C	missense	avaliação	no									1	0	0	1	0	2	possibly damaging	Not deleterious	Neutral	Damaging	Neutral		67	256436	0	0.000261274	56	22076	0	0.00253669	0	9716	0	0	0	18100	0	0	0	20456	0
4	995585	rs765110155	C	A	p.Gly236Gly	p.Gly236Gly	c.708C>A	synonymous	tipo	no																					4	30902	0	0.000129441	0	8696	0	0	0	302	0	0	4	1622	0	0.00246609	0	3486	0
4	995586	rs74385837	C	G	p.Leu237Val	p.Leu237Val	c.709C>G	missense	avaliação	max									1	1	0	0	1	3	probably damaging	Disease	Neutral	Tolerated	Disease		2	225170	0	8.88218e-06	0	13242	0	0	0	9382	0	0	0	16402	0	0	0	17420	0
4	995586	rs74385837	C	T	p.Leu237Phe	p.Leu237Phe	c.709C>T	missense	Homo	no									1	1	1	1	1	5	probably damaging	Disease	Deleterious	Damaging	Disease		414	256070	2	0.00161675	371	21936	2	0.0169128	0	9684	0	0	0	18024	0	0	0	20906	0
4	995587	rs147353014	T	A	p.Leu237His	p.Leu237His	c.710T>A	missense	avaliação	max									1	1	0	0	1	3	probably damaging	Disease	Neutral	Tolerated	Disease		1	74234	0	1.34709e-05	1	10238	0	9.76753e-05				#DIV/0!	0	8634	0	0	0	6576	0
4	995588	.	C	T	p.Leu237Leu	p.Leu237Leu	c.711C>T	synonymous	tipo	no																					2	74098	0	2.69913e-05	0	10328	0	0				#DIV/0!	1	8642	0	0.000115714	0	6614	0
4	995590	rs148789453	T	A	p.Leu238Gln	p.Leu238Gln	c.713T>A	missense	avaliação	yes									1	1	1	1	1	5	probably damaging	Disease	Deleterious	Damaging	Disease		4	225174	0	1.7764e-05	1	13226	0	7.56086e-05	0	9366	0	0	0	16432	0	0	0	17642	0
4	995590	rs148789453	T	G	p.Leu238Arg	p.Leu238Arg	c.713T>G	missense	avaliação	yes									1	1	1	1	1	5	probably damaging	Disease	Deleterious	Damaging	Disease		1	225174	0	4.44101e-06	0	13226	0	0	0	9366	0	0	0	16432	0	0	0	17642	0
4	995591	.	GCGCCACTGCCA	G	p.His240ArgfsTer155	p.His240ArgfsTer155	c.717_727delCCACTGCCACG	frameshift	avaliação	yes								damaging													1	30890	0	3.23729e-05	0	8692	0	0	0	302	0	0	0	1622	0	0	1	3482	0
4	995605	.	A	G	p.Asp243Gly	p.Asp243Gly	c.728A>G	missense	avaliação	no									0	0	0	0	0	0	benign	Not deleterious	Neutral	Tolerated	Neutral		1	227414	0	4.39727e-06	0	13454	0	0	0	9404	0	0	0	16490	0	0	0	18582	0
4	995606	.	C	A	p.Asp243Glu	p.Asp243Glu	c.729C>A	missense	avaliação	no									0	0	0	1	0	1	benign	Not deleterious	Neutral	Damaging	Neutral		1	71894	0	1.39094e-05	0	10168	0	0				#DIV/0!	0	8614	0	0	0	6488	0
4	995608	.	G	T	p.Gly244Val	p.Gly244Val	c.731G>T	missense	avaliação	yes									1	1	1	1	1	5	probably damaging	Disease	Deleterious	Damaging	Disease		1	70984	0	1.40877e-05	0	10150	0	0				#DIV/0!	0	8606	0	0	0	6482	0
4	995612	.	C	G	p.Thr245Thr	p.Thr245Thr	c.735C>G	synonymous	tipo	no																					1	69704	0	1.43464e-05	0	10324	0	0				#DIV/0!	1	8640	0	0.000115741	0	6614	0
4	995614	rs764800004	ACTT	A	p.Phe248del	p.Phe248del	c.742_744delTTC	inframe deletion	avaliação	yes								damaging													13	257404	0	5.05043e-05	0	22102	0	0	10	9662	0	0.00103498	0	18016	0	0	0	22168	0
4	995618	rs368241547	C	A	p.Phe247Leu	p.Phe247Leu	c.741C>A	missense	avaliação	yes									1	1	1	1	1	5	probably damaging	Disease	Deleterious	Damaging	Disease		1	30906	0	3.23562e-05	0	8696	0	0	0	302	0	0	0	1620	0	0	0	3488	0
4	995621	rs775908560	C	T	p.Phe248Phe	p.Phe248Phe	c.744C>T	synonymous	tipo	no																					1	30910	0	3.2352e-05	0	8696	0	0	0	302	0	0	1	1620	0	0.000617284	0	3488	0
4	995623	.	C	A	p.Thr249Asn	p.Thr249Asn	c.746C>A	missense	avaliação	yes									1	1	1	1	1	5	probably damaging	Disease	Deleterious	Damaging	Disease		1	65564	0	1.52523e-05	0	10142	0	0				#DIV/0!	0	8604	0	0	0	6478	0
4	995623	.	C	T	p.Thr249Ile	p.Thr249Ile	c.746C>T	missense	avaliação	yes									1	1	1	1	1	5	probably damaging	Disease	Deleterious	Damaging	Disease		1	65564	0	1.52523e-05	0	10150	0	0				#DIV/0!	0	8606	0	0	0	6482	0
4	995633	rs776670337	G	A	p.Ala252Ala	p.Ala252Ala	c.756G>A	synonymous	tipo	no																					7	214288	0	3.26663e-05	0	12342	0	0	0	9122	0	0	0	15500	0	0	0	17660	0
4	995634	rs546933529	G	T	p.Gly253Cys	p.Gly253Cys	c.757G>T	missense	avaliação	yes									1	1	1	1	1	5	probably damaging	Disease	Deleterious	Damaging	Disease		137	213804	0	0.000640774	0	12338	0	0	0	9118	0	0	0	15500	0	0	0	17572	0
4	995638	.	T	G	p.Val254Gly	p.Val254Gly	c.761T>G	missense	avaliação	yes									1	1	1	1	1	5	probably damaging	Disease	Deleterious	Damaging	Disease		1	55594	0	1.79876e-05	0	10068	0	0				#DIV/0!	0	8572	0	0	0	6450	0
4	995639	.	G	C	p.Val254Val	p.Val254Val	c.762G>C	synonymous	tipo	no																					1	208110	0	4.80515e-06	0	11922	0	0	0	9028	0	0	0	15092	0	0	0	17122	0
4	995640	.	C	T	p.Arg255Trp	p.Arg255Trp	c.763C>T	missense	avaliação	yes									1	1	1	1	1	5	probably damaging	Disease	Deleterious	Damaging	Disease		1	54292	0	1.84189e-05	0	10064	0	0				#DIV/0!	0	8572	0	0	1	6440	0
4	995641	.	G	C	p.Arg255Pro	p.Arg255Pro	c.764G>C	missense	avaliação	max									1	0	1	0	1	3	probably damaging	Not deleterious	Deleterious	Tolerated	Disease		1	206438	0	4.84407e-06	0	11848	0	0	0	9008	0	0	1	14948	0	6.68986e-05	0	16950	0
4	995642	.	G	C	p.Arg255Arg	p.Arg255Arg	c.765G>C	synonymous	tipo	no																					5	235620	0	2.12206e-05	5	20380	0	0.000245339	0	9274	0	0	0	16466	0	0	0	20314	0
4	995644	rs373037758	T	C	p.Leu256Pro	p.Leu256Pro	c.767T>C	missense	avaliação	yes									1	1	1	1	1	5	probably damaging	Disease	Deleterious	Damaging	Disease		2	204374	0	9.78598e-06	2	11696	0	0.000170999	0	8936	0	0	0	14864	0	0	0	16874	0
4	995647	rs749968809	A	G	p.Asp257Gly	p.Asp257Gly	c.770A>G	missense	avaliação	yes									1	1	1	1	1	5	probably damaging	Disease	Deleterious	Damaging	Disease		1	30876	0	3.23876e-05	0	8698	0	0	0	302	0	0	0	1616	0	0	0	3488	0
4	995654	rs766033352	C	G	p.Ile259Met	p.Ile259Met	c.777C>G	missense	avaliação	yes									1	1	1	1	1	5	probably damaging	Disease	Deleterious	Damaging	Disease		6	196492	0	3.05356e-05	0	11170	0	0	0	8788	0	0	0	14258	0	0	0	16390	0
4	995655	.	T	G	p.Ser260Ala	p.Ser260Ala	c.778T>G	missense	avaliação	no									0	1	0	0	1	2	benign	Disease	Neutral	Tolerated	Disease		1	47630	0	2.09952e-05	0	9978	0	0				#DIV/0!	0	8542	0	0	0	6416	0
4	995658	.	C	T	p.Leu261Phe	p.Leu261Phe	c.781C>T	missense	avaliação	no									0	1	0	0	1	2	benign	Disease	Neutral	Tolerated	Disease		1	46768	0	2.13821e-05	0	9796	0	0				#DIV/0!	0	8448	0	0	0	6360	0
4	995659	rs757928590	TC	T	p.His262ThrfsTer55	p.His262ThrfsTer55	c.784delC	frameshift	avaliação	yes								damaging													3	194502	0	1.5424e-05	0	11020	0	0	0	8748	0	0	0	14160	0	0	0	16366	0
4	995661	.	C	T	p.His262Tyr	p.His262Tyr	c.784C>T	missense	avaliação	yes									1	1	1	1	1	5	probably damaging	Disease	Deleterious	Damaging	Disease		2	44870	0	4.45732e-05	2	9816	0	0.000203749				#DIV/0!	0	8448	0	0	0	6368	0
4	995664	rs201268637	A	T	p.Arg263Trp	p.Arg263Trp	c.787A>T	missense	avaliação	max									1	0	1	1	1	4	probably damaging	Not deleterious	Deleterious	Damaging	Disease		26	218844	0	0.000118806	0	19326	0	0	0	8974	0	0	0	15226	0	0	0	19510	0
4	995665	.	G	A	p.Arg263Lys	p.Arg263Lys	c.788G>A	missense	avaliação	no									0	0	0	0	0	0	benign	Not deleterious	Neutral	Tolerated	Neutral		1	30906	0	3.23562e-05	0	8706	0	0	0	302	0	0	0	1620	0	0	0	3490	0
4	995672	.	G	GCGCCCTGCCCCTCCGTC	p.Pro226LeufsTer149â€	p.Pro226LeufsTer149	c.660_676dupTGCCCCTCCGTCCGCCC	frameshift non-canonical	tipo	no								neutral													1	177736	0	5.62632e-06	0	9932	0	0	0	8538	0	0	0	12896	0	0	0	15356	0
4	995681	rs757783999	C	T	p.Ala221Alaâ€	p.Ala221Ala	c.663C>T	synonymous non-canonical	tipo	no																					8	203528	0	3.93066e-05	0	18312	0	0	0	8750	0	0	0	14198	0	0	0	18692	0
4	995685	.	C	A	p.Pro223Thrâ€	p.Pro223Thr	c.667C>A	missense non-canonical	tipo	no																					1	30914	0	3.23478e-05	0	8708	0	0	0	302	0	0	0	1620	0	0	0	3492	0
4	995687	.	G	A	p.Pro223Proâ€	p.Pro223Pro	c.669G>A	synonymous non-canonical	tipo	no																					1	30902	0	3.23604e-05	1	8704	0	0.00011489	0	302	0	0	0	1620	0	0	0	3490	0
4	995690	rs111406006	C	A	p.Ser224Serâ€	p.Ser224Ser	c.672C>A	synonymous non-canonical	tipo	no																					1	168706	0	5.92747e-06	0	9332	0	0	0	8360	0	0	0	12274	0	0	0	14958	0
4	995690	rs111406006	C	T	p.Ser224Serâ€	p.Ser224Ser	c.672C>T	synonymous non-canonical	tipo	no																					33	199612	0	0.000165321	0	18036	0	0	18	8662	0	0.00207804	0	13894	0	0	0	18446	0
4	995694	rs746226188	C	T	p.Pro226Serâ€	p.Pro226Ser	c.676C>T	missense non-canonical	tipo	no																					4	169708	0	2.35699e-05	0	9384	0	0	0	8394	0	0	0	12310	0	0	0	15148	0
4	995696	rs373585616	G	A	p.Pro226Proâ€	p.Pro226Pro	c.678G>A	synonymous non-canonical	tipo	no																					6	168390	0	3.56316e-05	0	9320	0	0	0	8368	0	0	0	12210	0	0	0	14948	0
4	995697	rs772367502	G	T	p.Val227Leuâ€	p.Val227Leu	c.679G>T	missense non-canonical	tipo	no																					4	169138	0	2.36493e-05	0	9380	0	0	3	8384	0	0.000357824	0	12282	0	0	0	15036	0
4	995704	.	G	C	p.Cys229Serâ€	p.Cys229Ser	c.686G>C	missense non-canonical	tipo	no																					1	168632	0	5.93007e-06	0	9338	0	0	0	8344	0	0	0	12308	0	0	0	15054	0
4	995708	rs780391591	C	A	p.Ala230Alaâ€	p.Ala230Ala	c.690C>A	synonymous non-canonical	tipo	no																					2	168942	0	1.18384e-05	0	9388	0	0	0	8336	0	0	0	12248	0	0	0	15158	0
4	995708	rs780391591	C	G	p.Ala230Alaâ€	p.Ala230Ala	c.690C>G	synonymous non-canonical	tipo	no																					1	30922	0	3.23394e-05	1	8710	0	0.000114811	0	302	0	0	0	1620	0	0	0	3492	0
4	995716	.	G	A	p.Arg233Hisâ€	p.Arg233His	c.698G>A	missense non-canonical	tipo	no																					1	30932	0	3.2329e-05	0	8716	0	0	0	302	0	0	0	1620	0	0	0	3490	0
4	995716	.	G	C	p.Arg233Proâ€	p.Arg233Pro	c.698G>C	missense non-canonical	tipo	no																					1	30932	0	3.2329e-05	1	8716	0	0.000114732	0	302	0	0	0	1620	0	0	0	3490	0
4	995717	.	C	T	p.Arg233Argâ€	p.Arg233Arg	c.699C>T	synonymous non-canonical	tipo	no																					1	168224	0	5.94446e-06	0	9330	0	0	0	8328	0	0	0	12262	0	0	0	15202	0
4	995727	.	G	C	p.Gly237Argâ€	p.Gly237Arg	c.709G>C	missense non-canonical	tipo	no																					1	30916	0	3.23457e-05	1	8712	0	0.000114784	0	302	0	0	0	1622	0	0	0	3488	0
4	995730	.	C	A	p.Arg238Serâ€	p.Arg238Ser	c.712C>A	missense non-canonical	tipo	no																					1	30920	0	3.23415e-05	1	8716	0	0.000114732	0	302	0	0	0	1622	0	0	0	3488	0
4	995730	.	C	T	p.Arg238Cysâ€	p.Arg238Cys	c.712C>T	missense non-canonical	tipo	no																					1	169206	0	5.90996e-06	0	9412	0	0	0	8342	0	0	0	12368	0	0	0	15298	0
4	995739	rs768805356	C	T	p.Pro241Serâ€	p.Pro241Ser	c.721C>T	missense non-canonical	tipo	no																					6	206454	0	2.90622e-05	0	18640	0	0	0	8728	0	0	6	14462	0	0.00041488	0	19302	0
4	995744	rs539287931	T	C	p.Gly242Glyâ€	p.Gly242Gly	c.726T>C	synonymous non-canonical	tipo	no																					4	207320	0	1.92938e-05	0	18732	0	0	0	8740	0	0	4	14546	0	0.00027499	0	19418	0
4	995761	rs375798875	C	A	p.Pro248Glnâ€	p.Pro248Gln	c.743C>A	missense non-canonical	tipo	no																					1	30940	0	3.23206e-05	0	8714	0	0	0	302	0	0	0	1622	0	0	0	3494	0
4	995761	rs375798875	C	T	p.Pro248Leuâ€	p.Pro248Leu	c.743C>T	missense non-canonical	tipo	no																					90	212102	0	0.000424324	4	19088	0	0.000209556	0	8810	0	0	0	14958	0	0	15	19820	0
4	995763	.	C	T	p.Pro249Serâ€	p.Pro249Ser	c.745C>T	missense non-canonical	tipo	no																					1	182858	0	5.46872e-06	0	10524	0	0	0	8522	0	0	0	13500	0	0	0	16494	0
4	995765	rs773072991	C	T	c.793-5C>T		c.793-5C>T	splice region	avaliação	no	ENST00000247933	No significant	0.01	0.16	0	0.07	No significant														6	214342	0	2.79926e-05	1	19254	0	5.19373e-05	0	8836	0	0	0	15124	0	0	0	19992	0
4	995769	rs762779421	G	A	c.793-1G>A		c.793-1G>A	splice acceptor	avaliação	max	ENST00000247933	most probably affecting splicing/Potential alteration of splicing	0.07	0.48	0	0.2	No significant														3	30942	0	9.69556e-05	3	8712	0	0.000344353	0	302	0	0	0	1622	0	0	0	3492	0
4	995770	rs369090960	G	C	p.Gly265Arg	p.Gly265Arg	c.793G>C	missense	avaliação	max									1	1	0	0	1	3	probably damaging	Disease	Neutral	Tolerated	Disease		1	187106	0	5.34456e-06	0	10802	0	0	0	8600	0	0	0	13784	0	0	0	16722	0
4	995778	rs751167219	C	T	p.Gln254Terâ€	p.Gln254Ter	c.760C>T	stop gained non-canonical	tipo	no																					1	30928	0	3.23332e-05	0	8712	0	0	0	302	0	0	1	1622	0	0.000616523	0	3492	0
4	995782	.	T	A	p.Ser269Thr	p.Ser269Thr	c.805T>A	missense	avaliação	max									1	0	0	1	1	3	probably damaging	Not deleterious	Neutral	Damaging	Disease		1	197358	0	5.06693e-06	0	11518	0	0	0	8736	0	0	1	14406	0	6.94155e-05	0	17482	0
4	995783	rs202051939	C	G	p.Ser269Cys	p.Ser269Cys	c.806C>G	missense	avaliação	max									1	1	0	0	1	3	probably damaging	Disease	Neutral	Tolerated	Disease		87	229114	0	0.000379724	0	20280	0	0	0	9062	0	0	0	16058	0	0	7	21044	0
4	995787	.	C	T	p.Leu257Pheâ€	p.Leu257Phe	c.769C>T	missense non-canonical	tipo	no																					1	30938	0	3.23227e-05	0	8712	0	0	0	302	0	0	0	1622	0	0	0	3490	0
4	995789	rs766950553	C	T	p.Ser271Phe	p.Ser271Phe	c.812C>T	missense	avaliação	no									0	0	0	1	0	1	benign	Not deleterious	Neutral	Damaging	Neutral		16	234320	0	6.82827e-05	0	20654	0	0	0	9144	0	0	0	16360	0	0	8	21474	0
4	995790	rs569215528	C	T	p.His258Tyrâ€	p.His258Tyr	c.772C>T	missense non-canonical	tipo	no																					4	203568	0	1.96495e-05	0	11988	0	0	0	8846	0	0	0	14754	0	0	0	17990	0
4	995799	.	G	A	p.Ala261Thrâ€	p.Ala261Thr	c.781G>A	missense non-canonical	tipo	no																					1	210296	0	4.7552e-06	0	12474	0	0	0	8954	0	0	1	15202	0	6.57808e-05	0	18684	0
4	995805	rs779448832	G	A	p.Glu263Lysâ€	p.Glu263Lys	c.787G>A	missense non-canonical	tipo	no																					2	212522	0	9.41079e-06	0	12630	0	0	0	9006	0	0	0	15318	0	0	0	18848	0
4	995805	.	G	C	p.Glu276Asp	p.Glu276Asp	c.828G>C	missense	avaliação	no									1	0	0	0	1	2	probably damaging	Not deleterious	Neutral	Tolerated	Disease		1	47186	0	2.11927e-05	0	9492	0	0				#DIV/0!	0	8182	0	0	0	6166	0
4	995808	rs750930336	G	C	p.Lys277Asn	p.Lys277Asn	c.831G>C	missense	avaliação	no									0	0	0	1	0	1	benign	Not deleterious	Neutral	Damaging	Neutral		3	213078	0	1.40794e-05	0	12664	0	0	0	9014	0	0	0	15356	0	0	2	18914	0
4	995809	.	G	A	p.Val278Ile	p.Val278Ile	c.832G>A	missense	avaliação	no									0	0	0	1	0	1	benign	Not deleterious	Neutral	Damaging	Neutral		1	30934	0	3.23269e-05	0	8708	0	0	0	302	0	0	0	1622	0	0	1	3494	0
4	995819	rs780587786	A	G	p.Gln281Arg	p.Gln281Arg	c.842A>G	missense	avaliação	no									0	0	0	0	0	0	benign	Not deleterious	Neutral	Tolerated	Neutral		1	215692	0	4.63624e-06	0	12844	0	0	0	9068	0	0	0	15544	0	0	0	19214	0
4	995823	.	G	A	p.Asp269Asn‰ÛÊ	p.Asp269Asn	c.805G>A	missense non-canonical	tipo	no																					1	50580	0	1.97707e-05	0	2526	0	0				#DIV/0!	0	902	0	0	0	142	0
4	995825	rs555091763	T	C	p.Ile283Thr	p.Ile283Thr	c.848T>C	missense	avaliação	no									1	0	0	0	1	2	probably damaging	Not deleterious	Neutral	Tolerated	Disease		10	215152	0	4.64788e-05	0	12820	0	0	0	9062	0	0	0	15518	0	0	0	19104	0
4	995827	.	C	T	p.Arg284Trp	p.Arg284Trp	c.850C>T	missense	avaliação	max									1	1	0	0	1	3	probably damaging	Disease	Neutral	Tolerated	Disease		1	30910	0	3.2352e-05	1	8702	0	0.000114916	0	302	0	0	0	1622	0	0	0	3492	0
4	995833	.	C	G	p.Leu286Val	p.Leu286Val	c.856C>G	missense	avaliação	no									1	0	0	1	0	2	possibly damaging	Not deleterious	Neutral	Damaging	Neutral		1	213994	0	4.67303e-06	0	12710	0	0	0	9042	0	0	0	15432	0	0	0	19032	0
4	995837	rs748239393	T	G	p.Phe287Cys	p.Phe287Cys	c.860T>G	missense	avaliação	max									1	1	0	0	1	3	probably damaging	Disease	Neutral	Tolerated	Disease		2	212214	0	9.42445e-06	0	12586	0	0	0	8994	0	0	0	15314	0	0	0	18860	0
4	995849	.	C	T	p.Ala291Val	p.Ala291Val	c.872C>T	missense	avaliação	no									1	0	0	0	0	1	probably damaging	Not deleterious	Neutral	Tolerated	Neutral		1	30896	0	3.23666e-05	0	8686	0	0	0	302	0	0	0	1622	0	0	0	3490	0
4	995856	.	C	G	p.Pro280Alaâ€	p.Pro280Ala	c.838C>G	missense non-canonical	tipo	no																					2	204226	0	9.79307e-06	0	12058	0	0	0	8888	0	0	0	14930	0	0	0	18142	0
4	995859	rs762825338	C	T	p.His281Tyrâ€	p.His281Tyr	c.841C>T	missense non-canonical	tipo	no																					3	30902	0	9.70811e-05	3	8696	0	0.000344986	0	302	0	0	0	1622	0	0	0	3490	0
4	995861	.	T	C	p.Ile295Thr	p.Ile295Thr	c.884T>C	missense	avaliação	no									1	0	0	0	1	2	probably damaging	Not deleterious	Neutral	Tolerated	Disease		1	200552	0	4.98624e-06	0	11758	0	0	0	8850	0	0	0	14730	0	0	0	17854	0
4	995868	rs114806891	C	T	p.Arg284Terâ€	p.Arg284Ter	c.850C>T	stop gained non-canonical	tipo	no																					11827	221146	377	0.0534805	323	19678	1	0.0164143	1139	9030	52	0.126135	263	15714	3	0.0167367	676	20600	13
4	995871	.	C	A	p.Asp298Glu	p.Asp298Glu	c.894C>A	missense	avaliação	max									1	1	0	0	1	3	probably damaging	Disease	Neutral	Tolerated	Disease		1	185058	0	5.40371e-06	0	10614	0	0	0	8644	0	0	0	13732	0	0	0	16802	0
4	995871	.	C	T	p.Arg285Terâ€	p.Arg285Ter	c.853C>T	stop gained non-canonical	tipo	no																					3	215930	0	1.38934e-05	2	19298	0	0.000103638	0	8946	0	0	0	15352	0	0	0	20294	0
4	995880	rs759390416	C	T	p.Pro288Serâ€	p.Pro288Ser	c.862C>T	missense non-canonical	tipo	no																					9	180374	0	4.98963e-05	0	10266	0	0	0	8538	0	0	9	13348	0	0.000674258	0	16470	0
4	995882	.	C	G	p.Pro302Arg	p.Pro302Arg	c.905C>G	missense	avaliação	yes									1	1	1	1	1	5	probably damaging	Disease	Deleterious	Damaging	Disease		1	34420	0	2.90529e-05	0	10304	0	0				#DIV/0!	0	8638	0	0	0	6614	0
4	995893	.	T	G	p.Trp306Gly	p.Trp306Gly	c.916T>G	missense	avaliação	max									1	1	0	0	1	3	probably damaging	Disease	Neutral	Tolerated	Disease		1	172554	0	5.79529e-06	0	9620	0	0	0	8440	0	0	0	12736	0	0	0	16082	0
4	995897	rs113373271	C	T	p.Ser307Phe	p.Ser307Phe	c.920C>T	missense	avaliação	no									1	0	0	0	1	2	probably damaging	Not deleterious	Neutral	Tolerated	Disease		2	172772	0	1.15759e-05	1	9666	0	0.000103455	0	8420	0	0	0	12704	0	0	0	16112	0
4	995900	rs752337969	T	C	p.Leu308Pro	p.Leu308Pro	c.923T>C	missense	avaliação	no									1	0	0	0	1	2	probably damaging	Not deleterious	Neutral	Tolerated	Disease		1	30888	0	3.2375e-05	1	8694	0	0.000115022	0	302	0	0	0	1622	0	0	0	3488	0
4	995901	rs760198221	G	C	p.Ala295Proâ€	p.Ala295Pro	c.883G>C	missense non-canonical	tipo	no																					3	171156	0	1.75279e-05	0	9528	0	0	0	8418	0	0	0	12528	0	0	0	16066	0
4	995902	.	C	A	p.Pro309Thr	p.Pro309Thr	c.925C>A	missense	avaliação	max									1	0	1	1	1	4	probably damaging	Not deleterious	Deleterious	Damaging	Disease		1	30164	0	3.31521e-05	0	10302	0	0				#DIV/0!	0	8638	0	0	0	6614	0
4	995909	rs377684568	C	T	p.Pro311Leu	p.Pro311Leu	c.932C>T	missense	avaliação	no									0	0	0	0	0	0	benign	Not deleterious	Neutral	Tolerated	Neutral		23	197882	0	0.000116231	0	17946	0	0	0	8666	0	0	0	13812	0	0	0	19342	0
4	995910	.	G	A	p.Val298Metâ€	p.Val298Met	c.892G>A	missense non-canonical	tipo	no																					1	30896	0	3.23666e-05	1	8698	0	0.000114969	0	302	0	0	0	1620	0	0	0	3484	0
4	995916	rs540430727	G	A	p.Gly300Serâ€	p.Gly300Ser	c.898G>A	missense non-canonical	tipo	no																					5	164214	0	3.04481e-05	0	9066	0	0	0	8342	0	0	4	11954	0	0.000334616	0	15748	0
4	995919	rs6830825	G	C	p.Gly301Argâ€	p.Gly301Arg	c.901G>C	missense non-canonical	tipo	no																					33157	193674	3224	0.1712	3779	17640	410	0.214229	1374	8630	105	0.159212	2814	13422	289	0.209656	2770	19160	199
4	995923	.	G	A	p.Val316Met	p.Val316Met	c.946G>A	missense	avaliação	max									1	1	0	1	1	4	probably damaging	Disease	Neutral	Damaging	Disease		1	25206	0	3.96731e-05	0	10304	0	0				#DIV/0!	0	8638	0	0	0	6614	0
4	995934	rs748350723	G	C	p.Gly306Argâ€	p.Gly306Arg	c.916G>C	missense non-canonical	tipo	no																					2	187372	0	1.0674e-05	2	17144	0	0.000116659	0	8512	0	0	0	12790	0	0	0	18938	0
4	995939	rs777732506	T	C	p.Met321Thr	p.Met321Thr	c.962T>C	missense	avaliação	no									1	0	0	0	1	2	probably damaging	Not deleterious	Neutral	Tolerated	Disease		2	157090	0	1.27316e-05	0	8460	0	0	0	8190	0	0	1	11234	0	8.90155e-05	0	15490	0
4	995942	rs76722191	T	A	p.Val322Glu	p.Val322Glu	c.965T>A	missense	Homo	no									1	1	0	0	1	3	probably damaging	Disease	Neutral	Tolerated	Disease		174	185452	1	0.000938248	150	16956	0	0.00884643	9	8474	0	0.00106207	0	12642	0	0	0	18824	0
4	995946	.	G	A	p.Glu310Lysâ€	p.Glu310Lys	c.928G>A	missense non-canonical	tipo	no																					1	154782	0	6.4607e-06	0	8230	0	0	0	8168	0	0	0	10970	0	0	0	15356	0
4	995953	rs370267649	G	A	p.Gly312Gluâ€	p.Gly312Glu	c.935G>A	missense non-canonical	tipo	no																					1	153572	0	6.5116e-06	1	8154	0	0.000122639	0	8124	0	0	0	10828	0	0	0	15308	0
4	995957	rs774327124	G	A	c.972+8G>A		c.972+8G>A	splice region	avaliação	no	ENST00000247933	No significant	0.12	0	0.08	0	No significant														1	154124	0	6.48828e-06	0	8160	0	0	0	8104	0	0	0	10850	0	0	0	15352	0
4	995959	.	C	A	p.Ala314Aspâ€	p.Ala314Asp	c.941C>A	missense non-canonical	tipo	no																					1	30894	0	3.23687e-05	0	8702	0	0	0	302	0	0	0	1620	0	0	0	3486	0
4	995970	.	GC	G	p.Ala318GlyfsTer51â€	p.Ala318GlyfsTer51	c.953delC	frameshift non-canonical	tipo	no								neutral													1	158908	0	6.29295e-06	0	8336	0	0	0	8246	0	0	0	11048	0	0	0	15554	0
4	995974	rs756529806	G	T	p.Arg319Leuâ€	p.Arg319Leu	c.956G>T	missense non-canonical	tipo	no																					1	30846	0	3.24191e-05	0	8690	0	0	0	302	0	0	0	1622	0	0	0	3472	0
4	995981	.	G	A	p.Pro321Proâ€	p.Pro321Pro	c.963G>A	synonymous non-canonical	tipo	no																					1	30906	0	3.23562e-05	0	8706	0	0	0	302	0	0	0	1620	0	0	0	3488	0
4	995987	rs771890512	C	A	p.Thr323Thrâ€	p.Thr323Thr	c.969C>A	synonymous non-canonical	tipo	no																					2	170012	0	1.17639e-05	0	8958	0	0	0	8468	0	0	0	11678	0	0	0	16230	0
4	995987	rs771890512	C	T	p.Thr323Thrâ€	p.Thr323Thr	c.969C>T	synonymous non-canonical	tipo	no																					1	170012	0	5.88194e-06	0	8958	0	0	0	8468	0	0	0	11678	0	0	0	16230	0
4	995995	rs778231695	CG	C	p.Arg327AspfsTer42â€	p.Arg327AspfsTer42	c.978delG	frameshift non-canonical	tipo	no								neutral													8	173624	2	4.60766e-05	0	9182	0	0	0	8528	0	0	0	11894	0	0	0	16442	0
4	995996	.	G	T	p.Pro326Pro‰ÛÊ	p.Pro326Pro	c.978G>T	missense non-canonical	tipo	no																					1	26412	0	3.78616e-05	0	3094	0	0				#DIV/0!	0	1714	0	0	0	626	0
4	995997	rs6811373	A	G	p.Arg327Glyâ€	p.Arg327Gly	c.979A>G	missense non-canonical	tipo	no																					35731	205032	3529	0.17427	3995	17934	447	0.222761	1422	8868	111	0.160352	2898	13576	296	0.213465	2915	19958	211
4	996000	rs368064771	C	T	p.Arg328Trpâ€	p.Arg328Trp	c.982C>T	missense non-canonical	tipo	no																					466	206690	13	0.00225458	0	18104	0	0	409	8862	13	0.0461521	1	13736	0	7.28014e-05	0	20036	0
4	996001	.	G	A	p.Arg328Glnâ€	p.Arg328Gln	c.983G>A	missense non-canonical	tipo	no																					1	30888	0	3.2375e-05	1	8706	0	0.000114863	0	302	0	0	0	1620	0	0	0	3480	0
4	996002	rs761480871	G	A	p.Arg328Argâ€	p.Arg328Arg	c.984G>A	synonymous non-canonical	tipo	no																					1	177278	0	5.64086e-06	0	9482	0	0	0	8622	0	0	0	12216	0	0	0	16562	0
4	996005	rs752153872	C	G	p.Asp329Gluâ€	p.Asp329Glu	c.987C>G	missense non-canonical	tipo	no																					3	179476	0	1.67153e-05	0	9592	0	0	0	8670	0	0	0	12414	0	0	0	16632	0
4	996005	.	C	T	p.Asp329Asp‰ÛÊ	p.Asp329Asp	c.987C>T	missense non-canonical	tipo	no																					1	35338	0	2.82981e-05	0	3596	0	0				#DIV/0!	0	2348	0	0	0	858	0
4	996008	.	G	C	p.Arg330Serâ€	p.Arg330Ser	c.990G>C	missense non-canonical	tipo	no																					1	181318	0	5.51517e-06	0	9712	0	0	0	8680	0	0	0	12508	0	0	0	16688	0
4	996009	rs767796405	C	G	p.Arg331Glyâ€	p.Arg331Gly	c.991C>G	missense non-canonical	tipo	no																					2	182488	0	1.09596e-05	0	9846	0	0	0	8704	0	0	0	12594	0	0	0	16796	0
4	996010	rs752910880	G	A	p.Arg331Glnâ€	p.Arg331Gln	c.992G>A	missense non-canonical	tipo	no																					1	30878	0	3.23855e-05	0	8714	0	0	0	302	0	0	0	1612	0	0	0	3486	0
4	996012	rs6831021	G	A	p.Ala332Thrâ€	p.Ala332Thr	c.994G>A	missense non-canonical	tipo	no																					4	216336	0	1.84898e-05	0	18720	0	0	0	9100	0	0	0	14466	0	0	0	20386	0
4	996012	rs6831021	G	C	p.Ala332Proâ€	p.Ala332Pro	c.994G>C	missense non-canonical	tipo	no																					38130	216336	3794	0.176254	4214	18720	478	0.225107	1463	9100	115	0.160769	3139	14466	327	0.216992	3000	20386	211
4	996021	.	G	A	p.Ala335Thrâ€	p.Ala335Thr	c.1003G>A	missense non-canonical	tipo	no																					1	200398	0	4.99007e-06	0	11146	0	0	0	9000	0	0	0	14152	0	0	0	17792	0
4	996023	rs749838037	GCCA	G	p.Pro337delâ€	p.Pro337del	c.1008_1010delACC	inframe deletion non-canonical	tipo	no								neutral													1	204658	0	4.8862e-06	0	11466	0	0	0	9068	0	0	0	14548	0	0	0	18088	0
4	996023	rs749838037	G	T	p.Ala335Alaâ€	p.Ala335Ala	c.1005G>T	synonymous non-canonical	tipo	no																					1	30882	0	3.23813e-05	0	8712	0	0	0	302	0	0	0	1616	0	0	0	3482	0
4	996028	.	C	A	p.Pro337Hisâ€	p.Pro337His	c.1010C>A	missense non-canonical	tipo	no																					1	30896	0	3.23666e-05	0	8710	0	0	0	302	0	0	0	1618	0	0	0	3486	0
4	996028	.	C	T	p.Pro337Leuâ€	p.Pro337Leu	c.1010C>T	missense non-canonical	tipo	no																					1	30896	0	3.23666e-05	0	8710	0	0	0	302	0	0	0	1618	0	0	0	3486	0
4	996029	.	C	G	p.Pro337Proâ€	p.Pro337Pro	c.1011C>G	synonymous non-canonical	tipo	no																					1	215516	0	4.64003e-06	0	12374	0	0	1	9258	0	0.000108015	0	15392	0	0	0	18900	0
4	996029	.	C	T	p.Pro337Proâ€	p.Pro337Pro	c.1011C>T	synonymous non-canonical	tipo	no																					1	30894	0	3.23687e-05	1	8712	0	0.000114784	0	302	0	0	0	1620	0	0	0	3482	0
4	996030	.	G	T	p.Gly338Cys‰ÛÊ	p.Gly338Cys	c.1012G>T	missense non-canonical	tipo	no																					1	54386	0	1.83871e-05	0	7322	0	0				#DIV/0!	0	6796	0	0	0	3402	0
4	996031	.	G	C	p.Gly338Alaâ€	p.Gly338Ala	c.1013G>C	missense non-canonical	tipo	no																					2	218244	0	9.16405e-06	0	12600	0	0	0	9302	0	0	0	15628	0	0	0	19112	0
4	996034	rs778787367	C	T	p.Pro339Leuâ€	p.Pro339Leu	c.1016C>T	missense non-canonical	tipo	no																					1	221856	0	4.50743e-06	0	12952	0	0	0	9368	0	0	0	15920	0	0	0	19442	0
4	996035	.	C	T	p.Pro339Proâ€	p.Pro339Pro	c.1017C>T	synonymous non-canonical	tipo	no																					8	223040	0	3.5868e-05	0	13066	0	0	0	9384	0	0	0	15992	0	0	0	19546	0
4	996043	.	C	T	p.Pro342Leuâ€	p.Pro342Leu	c.1025C>T	missense non-canonical	tipo	no																					1	230342	0	4.34137e-06	0	13748	0	0	0	9510	0	0	0	16528	0	0	1	20276	0
4	996046	.	G	T	p.Gly343Valâ€	p.Gly343Val	c.1028G>T	missense non-canonical	tipo	no																					2	30870	0	6.47878e-05	0	8696	0	0	0	302	0	0	0	1614	0	0	0	3488	0
4	996053	.	G	A	c.973-4G>A		c.973-4G>A	splice region	avaliação	no	ENST00000247933	No significant	0.15	0	0.07	0	No significant														1	78280	0	1.27747e-05	0	8990	0	0				#DIV/0!	0	8370	0	0	0	5324	0
4	996057	.	G	A	p.Val325Ile	p.Val325Ile	c.973G>A	missense	avaliação	no									1	0	0	0	1	2	possibly damaging	Not deleterious	Neutral	Tolerated	Disease		1	236702	0	4.22472e-06	0	14420	0	0	0	9640	0	0	0	16912	0	0	0	20988	0
4	996063	rs199801029	G	C	p.Ala327Pro	p.Ala327Pro	c.979G>C	missense	avaliação	max									0	1	1	0	1	3	benign	Disease	Deleterious	Tolerated	Disease		18	269754	0	6.67275e-05	1	23318	0	4.28853e-05	0	9986	0	0	0	18636	0	0	0	24776	0
4	996065	rs372379342	G	T	p.Ala327Ala	p.Ala327Ala	c.981G>T	synonymous	tipo	no																					8	270352	0	2.95911e-05	0	23358	0	0	0	10006	0	0	0	18660	0	0	0	24876	0
4	996068	rs746606129	G	C	p.Gln328His	p.Gln328His	c.984G>C	missense	avaliação	yes									1	1	1	1	1	5	probably damaging	Disease	Deleterious	Damaging	Disease		3	240734	0	1.24619e-05	0	14786	0	0	0	9728	0	0	2	17070	0	0.000117165	0	21550	0
4	996075	rs776395091	A	G	p.Asn331Asp	p.Asn331Asp	c.991A>G	missense	avaliação	no									0	0	0	0	0	0	benign	Not deleterious	Neutral	Tolerated	Neutral		2	242200	0	8.25764e-06	0	14948	0	0	0	9758	0	0	0	17148	0	0	0	21774	0
4	996077	.	C	G	p.Asn331Lys	p.Asn331Lys	c.993C>G	missense	avaliação	no									0	0	1	0	1	2	benign	Not deleterious	Deleterious	Tolerated	Disease		1	242352	0	4.12623e-06	0	14946	0	0	0	9762	0	0	0	17158	0	0	0	21802	0
4	996080	.	G	A	p.Leu332Leu	p.Leu332Leu	c.996G>A	synonymous	tipo	no																					1	30936	0	3.23248e-05	1	8714	0	0.000114758	0	302	0	0	0	1622	0	0	0	3488	0
4	996082	.	T	C	p.Leu333Pro	p.Leu333Pro	c.998T>C	missense	avaliação	max									0	1	1	1	1	4	benign	Disease	Deleterious	Damaging	Disease		1	242812	0	4.11841e-06	0	14962	0	0	0	9774	0	0	0	17170	0	0	0	21858	0
4	996085	rs753372554	T	G	p.Leu334Arg	p.Leu334Arg	c.1001T>G	missense	avaliação	no									0	0	1	0	0	1	benign	Not deleterious	Deleterious	Tolerated	Neutral		10	273934	0	3.65051e-05	0	23700	0	0	0	10082	0	0	0	18798	0	0	0	25370	0
4	996086	rs370582480	G	A	p.Leu334Leu	p.Leu334Leu	c.1002G>A	synonymous	tipo	no																					51	273948	0	0.000186167	1	23714	0	4.21692e-05	0	10082	0	0	0	18792	0	0	0	25366	0
4	996087	.	G	T	p.Ala335Ser	p.Ala335Ser	c.1003G>T	missense	avaliação	no									0	0	0	0	0	0	benign	Not deleterious	Neutral	Tolerated	Neutral		1	107354	0	9.31498e-06	0	10308	0	0				#DIV/0!	0	8640	0	0	0	6614	0
4	996091	rs760137408	A	C	p.Asn336Thr	p.Asn336Thr	c.1007A>C	missense	avaliação	max									1	0	1	0	1	3	possibly damaging	Not deleterious	Deleterious	Tolerated	Disease		12	243340	0	4.93137e-05	1	15026	0	6.65513e-05	0	9780	0	0	1	17184	0	5.81937e-05	0	21946	0
4	996094	rs767858023	C	T	p.Thr337Ile	p.Thr337Ile	c.1010C>T	missense	avaliação	no									0	0	0	0	0	0	benign	Not deleterious	Neutral	Tolerated	Neutral		1	243404	0	4.1084e-06	0	15036	0	0	0	9774	0	0	0	17190	0	0	0	21966	0
4	996095	rs142464969	C	T	p.Thr337Thr	p.Thr337Thr	c.1011C>T	synonymous	tipo	no																					1	243408	0	4.10833e-06	0	15036	0	0	0	9780	0	0	0	17186	0	0	0	21968	0
4	996100	.	C	T	p.Ser339Phe	p.Ser339Phe	c.1016C>T	missense	avaliação	max									1	0	1	0	1	3	probably damaging	Not deleterious	Deleterious	Tolerated	Disease		3	243732	0	1.23086e-05	0	15076	0	0	0	9798	0	0	0	17200	0	0	0	22042	0
4	996107	rs761163133	C	T	p.Phe341Phe	p.Phe341Phe	c.1023C>T	synonymous	tipo	no																					1	30948	0	3.23123e-05	1	8718	0	0.000114705	0	302	0	0	0	1622	0	0	0	3492	0
4	996108	.	C	T	p.Pro342Ser	p.Pro342Ser	c.1024C>T	missense	avaliação	no									0	0	0	0	0	0	benign	Not deleterious	Neutral	Tolerated	Neutral		1	244118	0	4.09638e-06	0	15104	0	0	0	9802	0	0	0	17202	0	0	0	22078	0
4	996109	.	C	T	p.Pro342Leu	p.Pro342Leu	c.1025C>T	missense	avaliação	no									0	0	1	0	0	1	benign	Not deleterious	Deleterious	Tolerated	Neutral		1	244070	0	4.09719e-06	0	15098	0	0	0	9794	0	0	0	17208	0	0	0	22080	0
4	996113	rs764196171	C	G	p.Tyr343Ter	p.Tyr343Ter	c.1029C>G	stop gained	tipo	yes																					1	244152	0	4.09581e-06	1	15098	0	6.62339e-05	0	9800	0	0	0	17206	0	0	0	22102	0
4	996114	rs754095810	G	A	p.Ala344Thr	p.Ala344Thr	c.1030G>A	missense	avaliação	no									0	0	0	0	0	0	benign	Not deleterious	Neutral	Tolerated	Neutral		7	275068	0	2.54483e-05	4	23818	0	0.00016794	0	10096	0	0	3	18834	0	0.000159286	0	25584	0
4	996115	rs202191662	C	G	p.Ala344Gly	p.Ala344Gly	c.1031C>G	missense	avaliação	no									0	0	0	0	0	0	benign	Not deleterious	Neutral	Tolerated	Neutral		74	244128	0	0.00030312	0	15100	0	0	0	9794	0	0	72	17208	0	0.0041841	0	22086	0
4	996117	.	C	CTCCTGAGCAACGACAATGCCT	p.Asn348_Ser354dup	p.Asn348_Ser354dup	c.1042_1062dupAACGACAATGCCTTCCTGAGC	inframe insertion	avaliação	yes								damaging													4	244242	0	1.63772e-05	0	15108	0	0	0	9796	0	0	0	17214	0	0	0	22100	0
4	996117	.	C	T	p.Leu345Phe	p.Leu345Phe	c.1033C>T	missense	avaliação	max									1	0	1	0	1	3	probably damaging	Not deleterious	Deleterious	Tolerated	Disease		1	244242	0	4.0943e-06	0	15108	0	0	0	9796	0	0	1	17214	0	5.80923e-05	0	22100	0
4	996119	rs374216702	C	G	p.Leu345Leu	p.Leu345Leu	c.1035C>G	synonymous	tipo	no																					5	244298	0	2.04668e-05	2	15122	0	0.000132258	0	9798	0	0	0	17212	0	0	0	22110	0
4	996119	rs374216702	C	T	p.Leu345Leu	p.Leu345Leu	c.1035C>T	synonymous	tipo	no																					1	30948	0	3.23123e-05	0	8718	0	0	0	302	0	0	1	1620	0	0.000617284	0	3488	0
4	996121	rs121965033	T	G	p.Leu346Arg	p.Leu346Arg	c.1037T>G	missense	avaliação	yes									1	1	1	1	1	5	probably damaging	Disease	Deleterious	Damaging	Disease		1	244278	0	4.0937e-06	0	15104	0	0	0	9798	0	0	1	17216	0	5.80855e-05	0	22110	0
4	996122	rs758334375	G	C	p.Leu346Leu	p.Leu346Leu	c.1038G>C	synonymous	tipo	no																					1	244264	0	4.09393e-06	0	15112	0	0	0	9794	0	0	0	17214	0	0	0	22104	0
4	996124	.	G	A	p.Ser347Asn	p.Ser347Asn	c.1040G>A	missense	avaliação	yes									1	1	1	1	1	5	probably damaging	Disease	Deleterious	Damaging	Disease		1	113590	0	8.80359e-06	1	10318	0	9.6918e-05				#DIV/0!	0	8642	0	0	0	6614	0
4	996126	.	AACG	A	p.Asp349del	p.Asp349del	c.1045_1047delGAC	inframe deletion	avaliação	yes								damaging													1	30936	0	3.23248e-05	0	8712	0	0	0	302	0	0	1	1618	0	0.000618047	0	3492	0
4	996128	rs746766617	C	G	p.Asn348Lys	p.Asn348Lys	c.1044C>G	missense	avaliação	yes									1	1	1	1	1	5	probably damaging	Disease	Deleterious	Damaging	Disease		1	244252	0	4.09413e-06	0	15108	0	0	0	9794	0	0	0	17212	0	0	0	22102	0
4	996129	.	G	A	p.Asp349Asn	p.Asp349Asn	c.1045G>A	missense	avaliação	yes									1	1	1	1	1	5	probably damaging	Disease	Deleterious	Damaging	Disease		1	113396	0	8.81865e-06	1	10326	0	9.68429e-05				#DIV/0!	0	8642	0	0	0	6614	0
4	996130	rs371397270	A	ACAATGC	p.Asn350_Ala351dup	p.Asn350_Ala351dup	c.1048_1053dupAATGCC	inframe insertion	avaliação	yes								damaging													1	244268	0	4.09386e-06	0	15110	0	0	0	9794	0	0	0	17210	0	0	0	22118	0
4	996130	rs371397270	A	G	p.Asp349Gly	p.Asp349Gly	c.1046A>G	missense	avaliação	yes									1	1	1	1	1	5	probably damaging	Disease	Deleterious	Damaging	Disease		3	244268	0	1.22816e-05	3	15110	0	0.000198544	0	9794	0	0	0	17210	0	0	0	22118	0
4	996132	rs747827435	A	G	p.Asn350Asp	p.Asn350Asp	c.1048A>G	missense	avaliação	yes									1	1	1	1	1	5	probably damaging	Disease	Deleterious	Damaging	Disease		1	244288	0	4.09353e-06	0	15098	0	0	0	9796	0	0	1	17212	0	5.8099e-05	0	22108	0
4	996134	rs769373163	T	C	p.Asn350Asn	p.Asn350Asn	c.1050T>C	synonymous	tipo	no																					5	275166	0	1.81708e-05	1	23806	0	4.20062e-05	0	10102	0	0	0	18824	0	0	0	25600	0
4	996135	rs772855552	G	A	p.Ala351Thr	p.Ala351Thr	c.1051G>A	missense	avaliação	yes									1	1	1	1	1	5	probably damaging	Disease	Deleterious	Damaging	Disease		2	244108	0	8.19309e-06	0	15078	0	0	0	9798	0	0	0	17208	0	0	0	22076	0
4	996137	rs762621113	C	T	p.Ala351Ala	p.Ala351Ala	c.1053C>T	synonymous	tipo	no																					11	244076	0	4.50679e-05	0	15086	0	0	0	9798	0	0	4	17208	0	0.00023245	0	22082	0
4	996138	rs772448566	T	C	p.Phe352Leu	p.Phe352Leu	c.1054T>C	missense	avaliação	yes									1	1	1	1	1	5	probably damaging	Disease	Deleterious	Damaging	Disease		1	244098	0	4.09672e-06	0	15082	0	0	0	9798	0	0	0	17210	0	0	0	22082	0
4	996140	rs776110061	C	T	p.Phe352Phe	p.Phe352Phe	c.1056C>T	synonymous	tipo	no																					3	243962	0	1.2297e-05	0	15074	0	0	0	9794	0	0	3	17208	0	0.000174338	0	22060	0
4	996149	rs760913566	C	T	p.Tyr355Tyr	p.Tyr355Tyr	c.1065C>T	synonymous	tipo	no																					1	243162	0	4.11248e-06	0	15010	0	0	0	9766	0	0	0	17184	0	0	0	21922	0
4	996155	.	G	A	p.Pro357Pro	p.Pro357Pro	c.1071G>A	synonymous	tipo	no																					1	106746	0	9.36803e-06	0	10244	0	0				#DIV/0!	0	8636	0	0	0	6614	0
4	996158	.	C	T	p.His358His	p.His358His	c.1074C>T	synonymous	tipo	no																					2	273106	0	7.32316e-06	0	23596	0	0	0	10038	0	0	0	18776	0	0	0	25282	0
4	996161	rs374666235	C	G	p.Pro359Pro	p.Pro359Pro	c.1077C>G	synonymous	tipo	no																					1	241468	0	4.14134e-06	0	14812	0	0	0	9714	0	0	0	17116	0	0	0	21744	0
4	996162	.	T	C	p.Phe360Leu	p.Phe360Leu	c.1078T>C	missense	avaliação	max									0	1	1	1	1	4	benign	Disease	Deleterious	Damaging	Disease		1	241430	0	4.14199e-06	0	14806	0	0	0	9708	0	0	0	17112	0	0	0	21760	0
4	996165	rs6831280	G	A	p.Ala361Thr	p.Ala361Thr	c.1081G>A	missense	Homo	no									0	0	0	0	0	0	benign	Not deleterious	Neutral	Tolerated	Neutral		46504	270524	4496	0.171903	5043	23342	550	0.216048	1517	10002	114	0.15167	3949	18562	386	0.212746	3700	25028	264
4	996169	rs765231968	AGCGCAC	A	p.Arg363_Thr364del	p.Arg363_Thr364del	c.1088_1093delGCACGC	inframe deletion	avaliação	yes								damaging													1	238462	0	4.19354e-06	0	14466	0	0	0	9646	0	0	0	16966	0	0	0	21328	0
4	996169	rs765231968	A	C	p.Gln362Pro	p.Gln362Pro	c.1085A>C	missense	avaliação	max									1	0	1	1	1	4	probably damaging	Not deleterious	Deleterious	Damaging	Disease		1	238462	0	4.19354e-06	0	14466	0	0	0	9646	0	0	0	16966	0	0	0	21328	0
4	996169	rs765231968	A	T	p.Gln362Leu	p.Gln362Leu	c.1085A>T	missense	avaliação	yes									1	1	1	1	1	5	probably damaging	Disease	Deleterious	Damaging	Disease		1	30930	0	3.23311e-05	0	8712	0	0	0	302	0	0	0	1620	0	0	0	3492	0
4	996171	rs750496798	C	T	p.Arg363Cys	p.Arg363Cys	c.1087C>T	missense	avaliação	yes									1	1	1	1	1	5	probably damaging	Disease	Deleterious	Damaging	Disease		2	236552	0	8.4548e-06	0	14282	0	0	0	9594	0	0	0	16858	0	0	0	21136	0
4	996173	.	C	G	p.Arg363Arg	p.Arg363Arg	c.1089C>G	synonymous	tipo	no																					2	235694	0	8.48558e-06	2	14168	0	0.000141163	0	9580	0	0	0	16828	0	0	0	21038	0
4	996173	.	C	T	p.Arg363Arg	p.Arg363Arg	c.1089C>T	synonymous	tipo	no																					2	30938	0	6.46454e-05	0	8718	0	0	0	302	0	0	0	1622	0	0	0	3492	0
4	996176	.	G	A	p.Thr364Thr	p.Thr364Thr	c.1092G>A	synonymous	tipo	no																					1	85928	0	1.16377e-05	0	10044	0	0				#DIV/0!	0	8494	0	0	0	6588	0
4	996177	rs527336882	C	G	p.Leu365Val	p.Leu365Val	c.1093C>G	missense	avaliação	yes									1	1	1	1	1	5	probably damaging	Disease	Deleterious	Damaging	Disease		45	261854	0	0.000171851	0	22338	0	0	0	9768	0	0	45	18154	0	0.00247879	0	24012	0
4	996180	rs121965024	A	ACCGCGCGCTTCCAGGTCAACAACAC	p.Pro376AlafsTer31	p.Pro376AlafsTer31	c.1101_1125dupGCGCTTCCAGGTCAACAACACCCGC	frameshift	avaliação	yes								damaging													1	226894	0	4.40734e-06	0	13322	0	0	0	9378	0	0	0	16332	0	0	0	19854	0
4	996183	rs751547595	G	A	p.Ala367Thr	p.Ala367Thr	c.1099G>A	missense	avaliação	max									1	0	1	1	1	4	probably damaging	Not deleterious	Deleterious	Damaging	Disease		4	223180	0	1.79228e-05	0	12958	0	0	0	9326	0	0	0	15972	0	0	0	19832	0
4	996186	.	C	T	p.Arg368Cys	p.Arg368Cys	c.1102C>T	missense	avaliação	yes									1	1	1	1	1	5	probably damaging	Disease	Deleterious	Damaging	Disease		1	75858	0	1.31825e-05	0	10326	0	0				#DIV/0!	0	8642	0	0	0	6614	0
4	996187	rs781149866	G	A	p.Arg368His	p.Arg368His	c.1103G>A	missense	avaliação	max									1	1	1	0	1	4	probably damaging	Disease	Deleterious	Tolerated	Disease		2	215234	0	9.29221e-06	0	12266	0	0	0	9228	0	0	0	15424	0	0	1	19018	0
4	996188	.	C	T	p.Arg368Arg	p.Arg368Arg	c.1104C>T	synonymous	tipo	no																					1	73664	0	1.35752e-05	0	10040	0	0				#DIV/0!	0	8494	0	0	0	6588	0
4	996191	rs769568236	C	T	p.Phe369Phe	p.Phe369Phe	c.1107C>T	synonymous	tipo	no																					4	210442	0	1.90076e-05	0	11784	0	0	0	9158	0	0	0	14912	0	0	0	18746	0
4	996196	.	T	A	p.Val371Asp	p.Val371Asp	c.1112T>A	missense	avaliação	max									1	0	1	1	1	4	probably damaging	Not deleterious	Deleterious	Damaging	Disease		3	198356	0	1.51243e-05	0	10886	0	0	0	8990	0	0	0	13944	0	0	0	17646	0
4	996197	rs777631094	C	T	p.Val371Val	p.Val371Val	c.1113C>T	synonymous	tipo	no																					2	191410	0	1.04488e-05	0	10332	0	0	0	8860	0	0	0	13340	0	0	1	17344	0
4	996202	rs140564189	A	C	p.Asn373Thr	p.Asn373Thr	c.1118A>C	missense	avaliação	no									0	0	1	0	1	2	benign	Not deleterious	Deleterious	Tolerated	Disease		46	207136	0	0.000222076	44	17880	0	0.00246085	0	8960	0	0	2	13736	0	0.000145603	0	19578	0
4	996207	rs761263557	C	T	p.Arg375Cys	p.Arg375Cys	c.1123C>T	missense	avaliação	no									0	0	1	0	0	1	benign	Not deleterious	Deleterious	Tolerated	Neutral		1	177188	0	5.64372e-06	0	9006	0	0	0	8652	0	0	0	12030	0	0	0	16502	0
4	996211	.	C	T	p.Pro376Leu	p.Pro376Leu	c.1127C>T	missense	avaliação	yes									1	1	1	1	1	5	probably damaging	Disease	Deleterious	Damaging	Disease		1	30930	0	3.23311e-05	1	8716	0	0.000114732	0	302	0	0	0	1620	0	0	0	3490	0
4	996212	.	G	T	p.Pro376Pro	p.Pro376Pro	c.1128G>T	synonymous	tipo	no																					1	35974	0	2.77979e-05	0	10064	0	0				#DIV/0!	0	8490	0	0	0	6588	0
4	996213	.	C	T	p.Pro377Ser	p.Pro377Ser	c.1129C>T	missense	avaliação	yes									1	1	1	1	1	5	probably damaging	Disease	Deleterious	Damaging	Disease		1	36548	0	2.73613e-05	0	10322	0	0				#DIV/0!	2	8642	0	0.000231428	0	6614	0
4	996214	rs546808806	C	T	p.Pro377Leu	p.Pro377Leu	c.1130C>T	missense	avaliação	yes									1	1	1	1	1	5	probably damaging	Disease	Deleterious	Damaging	Disease		4	172644	0	2.31691e-05	0	8588	0	0	0	8608	0	0	2	11702	0	0.000170911	0	16156	0
4	996217	rs765432091	A	G	p.His378Arg	p.His378Arg	c.1133A>G	missense	avaliação	yes									1	1	1	1	1	5	probably damaging	Disease	Deleterious	Damaging	Disease		1	169316	0	5.90612e-06	0	8334	0	0	0	8536	0	0	0	11452	0	0	0	15868	0
4	996218	.	C	T	p.His378His	p.His378His	c.1134C>T	synonymous	tipo	no																					1	168166	0	5.94651e-06	0	8234	0	0	0	8514	0	0	0	11332	0	0	1	15794	0
4	996220	rs773471238	T	G	p.Val379Gly	p.Val379Gly	c.1136T>G	missense	avaliação	yes									1	1	1	1	1	5	probably damaging	Disease	Deleterious	Damaging	Disease		4	161090	0	2.48308e-05	0	7700	0	0	0	8404	0	0	0	10832	0	0	3	15390	0
4	996223	rs762903007	A	G	p.Gln380Arg	p.Gln380Arg	c.1139A>G	missense	avaliação	yes									1	1	1	1	1	5	probably damaging	Disease	Deleterious	Damaging	Disease		3	159714	0	1.87836e-05	0	7642	0	0	0	8360	0	0	0	10748	0	0	0	15278	0
4	996224	.	G	T	p.Gln380His	p.Gln380His	c.1140G>T	missense	avaliação	max									0	1	1	1	1	4	benign	Disease	Deleterious	Damaging	Disease		3	159016	0	1.8866e-05	0	7580	0	0	0	8328	0	0	0	10710	0	0	0	15242	0
4	996225	rs766503909	C	G	p.Leu381Val	p.Leu381Val	c.1141C>G	missense	avaliação	max									1	1	0	0	1	3	possibly damaging	Disease	Neutral	Tolerated	Disease		2	157406	0	1.2706e-05	0	7490	0	0	0	8310	0	0	2	10620	0	0.000188324	0	15068	0
4	996228	rs571482042	T	C	p.Leu382Leu	p.Leu382Leu	c.1144T>C	synonymous	tipo	no																					3	30914	0	9.70434e-05	3	8718	0	0.000344116	0	302	0	0	0	1618	0	0	0	3488	0
4	996232	rs754949360	G	A	p.Arg383His	p.Arg383His	c.1148G>A	missense	avaliação	yes									1	1	1	1	1	5	probably damaging	Disease	Deleterious	Damaging	Disease		1	30924	0	3.23373e-05	0	8720	0	0	0	302	0	0	0	1622	0	0	0	3484	0
4	996233	rs767632084	C	G	p.Arg383Arg	p.Arg383Arg	c.1149C>G	synonymous	tipo	no																					2	30938	0	6.46454e-05	2	8718	0	0.00022941	0	302	0	0	0	1622	0	0	0	3486	0
4	996236	.	G	A	p.Lys384Lys	p.Lys384Lys	c.1152G>A	synonymous	tipo	no																					1	155984	0	6.41091e-06	0	7618	0	0	0	8266	0	0	0	10698	0	0	0	15402	0
4	996237	rs752529809	C	T	p.Pro385Ser	p.Pro385Ser	c.1153C>T	missense	avaliação	max									1	1	1	0	1	4	probably damaging	Disease	Deleterious	Tolerated	Disease		3	153548	0	1.95379e-05	0	7538	0	0	0	8204	0	0	0	10572	0	0	0	15262	0
4	996247	rs794727896	C	A	p.Thr388Lys	p.Thr388Lys	c.1163C>A	missense	avaliação	yes									1	1	1	1	1	5	probably damaging	Disease	Deleterious	Damaging	Disease		1	148784	0	6.72115e-06	0	7262	0	0	0	8114	0	0	1	10340	0	9.67118e-05	0	14990	0
4	996247	rs794727896	C	G	p.Thr388Arg	p.Thr388Arg	c.1163C>G	missense	avaliação	yes									1	1	1	1	1	5	probably damaging	Disease	Deleterious	Damaging	Disease		2	30948	0	6.46245e-05	0	8720	0	0	0	302	0	0	0	1622	0	0	0	3486	0
4	996248	rs6836258	G	A	p.Thr388Thr	p.Thr388Thr	c.1164G>A	synonymous	tipo	no																					1	146888	0	6.80791e-06	0	7032	0	0	0	8080	0	0	1	10214	0	9.79048e-05	0	14850	0
4	996248	rs6836258	G	C	p.Thr388Thr	p.Thr388Thr	c.1164G>C	synonymous	tipo	no																					30783	177784	3102	0.173148	3373	15742	368	0.214268	1339	8382	101	0.159747	2534	11834	265	0.214129	2646	18338	194
4	996252	.	A	G	p.Met390Val	p.Met390Val	c.1168A>G	missense	avaliação	yes									1	1	1	1	1	5	probably damaging	Disease	Deleterious	Damaging	Disease		1	146038	0	6.84753e-06	0	7040	0	0	0	8052	0	0	0	10118	0	0	0	14872	0
4	996253	.	T	C	p.Met390Thr	p.Met390Thr	c.1169T>C	missense	avaliação	yes									1	1	1	1	1	5	probably damaging	Disease	Deleterious	Damaging	Disease		1	143622	0	6.96272e-06	0	6828	0	0	0	7990	0	0	1	9940	0	0.000100604	0	14640	0
4	996255	.	G	C	p.Gly391Arg	p.Gly391Arg	c.1171G>C	missense	avaliação	max									1	0	1	1	1	4	possibly damaging	Not deleterious	Deleterious	Damaging	Disease		1	143764	0	6.95584e-06	0	6848	0	0	0	7992	0	0	0	9946	0	0	0	14598	0
4	996256	rs748997591	G	GGCTGCTGGC	p.Ala394_Leu396dup	p.Ala394_Leu396dup	c.1181_1189dupCGCTGCTGG	inframe insertion	avaliação	no								neutral													1	142828	0	7.00143e-06	0	6764	0	0	0	7982	0	0	0	9890	0	0	0	14534	0
4	996256	rs748997591	G	C	p.Gly391Ala	p.Gly391Ala	c.1172G>C	missense	avaliação	max									1	1	1	0	0	3	possibly damaging	Disease	Deleterious	Tolerated	Neutral		1	142828	0	7.00143e-06	0	6764	0	0	0	7982	0	0	0	9890	0	0	0	14534	0
4	996258	rs201682298	C	T	p.Leu392Leu	p.Leu392Leu	c.1174C>T	synonymous	tipo	no																					1942	169158	20	0.0114804	50	15068	1	0.00331829	94	8058	1	0.0116654	0	11214	0	0	222	17480	2
4	996266	.	G	T	p.Ala394Ala	p.Ala394Ala	c.1182G>T	synonymous	tipo	no																					1	13338	0	7.49738e-05	0	10082	0	0				#DIV/0!	0	8488	0	0	0	6590	0
4	996272	rs747406598	G	T	c.1188G>T	p.Leu396Leu	c.1188G>T	splice region	avaliação	max	ENST00000247933	Potential alteration of splicing	0	0	0	0.02	No significant														11	160092	0	6.87105e-05	0	14468	0	0	0	7378	0	0	0	10794	0	0	11	16138	0
4	996274	.	G	T	c.1189+1G>T		c.1189+1G>T	splice donor	avaliação	yes	ENST00000247933	most probably affecting splicing/Potential alteration of splicing	0.04	0.17	0.42	0.99	Pathogenic														1	128966	0	7.75398e-06	0	5714	0	0	0	7054	0	0	0	9128	0	0	0	12678	0
4	996280	rs200516322	C	T	c.1189+7C>T		c.1189+7C>T	splice region	avaliação	no	ENST00000247933	No significant	0	0.01	0	0.01	No significant														2	152230	0	1.3138e-05	2	13892	0	0.000143968	0	6722	0	0	0	10450	0	0	0	15082	0
4	996282	.	G	T			c.1189+9G>T	intron	posição	no																					1	30878	0	3.23855e-05	0	8704	0	0	0	302	0	0	0	1622	0	0	0	3482	0
4	996283	.	G	A			c.1189+10G>A	intron	posição	no																					1	115858	0	8.63126e-06	0	4860	0	0	0	5998	0	0	0	8546	0	0	0	10936	0
4	996290	.	G	A			c.1189+17G>A	intron	posição	no																					1	104318	0	9.58607e-06	1	4276	0	0.000233863	0	5082	0	0	0	8070	0	0	0	9520	0
4	996292	.	G	A			c.1189+19G>A	intron	posição	no																					1	30908	0	3.23541e-05	1	8714	0	0.000114758	0	302	0	0	0	1622	0	0	0	3484	0
4	996299	.	C	G			c.1189+26C>G	intron	posição	no																					1	83552	0	1.19686e-05	0	2910	0	0	0	3680	0	0	0	6592	0	0	0	7484	0
4	996304	rs769145066	A	G			c.1189+31A>G	intron	posição	no																					1	71570	0	1.39723e-05	0	2468	0	0	0	2888	0	0	0	5858	0	0	0	6004	0
4	996307	.	G	A			c.1189+34G>A	intron	posição	no																					1	65230	0	1.53304e-05	0	2106	0	0	0	2542	0	0	1	5234	0	0.000191058	0	5602	0
4	996325	rs536648554	C	T			c.1189+52C>T	intron	posição	no																					5	66014	0	7.57415e-05	0	9622	0	0	0	1186	0	0	0	4774	0	0	0	6730	0
4	996334	.	C	A			c.1189+61C>A	intron	posição	no																					1	30882	0	3.23813e-05	0	8700	0	0	0	302	0	0	1	1622	0	0.000616523	0	3478	0
4	996342	rs112726770	C	A			c.1189+69C>A	intron	posição	no																					34	30864	0	0.00110161	32	8698	0	0.00367901	0	300	0	0	0	1622	0	0	0	3478	0
4	996343	.	C	G			c.1189+70C>G	intron	posição	no																					1	30848	0	3.2417e-05	0	8694	0	0	0	302	0	0	0	1620	0	0	0	3478	0
4	996454	.	C	T			c.1190-66C>T	intron	posição	no																					3	30804	0	9.73899e-05	0	8682	0	0	0	302	0	0	0	1618	0	0	2	3474	0
4	996455	.	G	C			c.1190-65G>C	intron	posição	no																					2	30828	0	6.48761e-05	2	8690	0	0.00023015	0	302	0	0	0	1620	0	0	0	3470	0
4	996456	.	G	T			c.1190-64G>T	intron	posição	no																					4	30812	0	0.00012982	0	8682	0	0	0	302	0	0	0	1618	0	0	2	3470	0
4	996465	.	C	T			c.1190-55C>T	intron	posição	no																					4	30702	0	0.000130285	4	8658	0	0.000462	0	302	0	0	0	1614	0	0	0	3458	0
4	996472	.	C	T			c.1190-48C>T	intron	posição	no																					1	30692	0	3.25818e-05	0	8646	0	0	0	302	0	0	0	1612	0	0	0	3462	0
4	996482	.	ACGACCCCACGCGGCG	A			c.1190-37_1190-23delCGACCCCACGCGGCG	intron	posição	no																					11	30648	0	0.000358914	11	8634	0	0.00127403	0	302	0	0	0	1618	0	0	0	3456	0
4	996489	rs748489351	C	G			c.1190-31C>G	intron	posição	no																					152	116604	0	0.00130356	0	9716	0	0	0	6968	0	0	0	5846	0	0	38	8384	0
4	996493	.	C	A			c.1190-27C>A	intron	posição	no																					13	115308	0	0.000112742	0	9536	0	0	0	6944	0	0	0	5588	0	0	1	8364	0
4	996499	rs757796774	C	CT			c.1190-21_1190-20insT	intron	posição	no																					23	29184	0	0.000788103	6	7910	0	0.000758534	0	292	0	0	0	1516	0	0	0	3364	0
4	996501	rs150523349	G	C			c.1190-19G>C	intron	posição	no																					88	101522	0	0.000866807	7	9456	0	0.000740271	0	5996	0	0	0	4950	0	0	0	7528	0
4	996501	rs150523349	G	GC			c.1190-10dupC	intron	posição	no																					16158	101522	961	0.159158	1777	9456	172	0.187923	916	5996	34	0.152769	980	4950	64	0.19798	1112	7528	53
4	996501	rs150523349	G	GCC			c.1190-11_1190-10dupCC	intron	posição	no																					94	101522	0	0.000925908	37	9456	0	0.00391286	5	5996	0	0.000833889	6	4950	0	0.00121212	2	7528	0
4	996501	rs150523349	G	GCCC			c.1190-12_1190-10dupCCC	intron	posição	no																					1	71870	0	1.3914e-05	0	1024	0	0	0	5708	0	0	0	3382	0	0	0	4202	0
4	996501	rs150523349	G	GCCCCCC			c.1190-15_1190-10dupCCCCCC	intron	posição	no																					4	71870	0	5.5656e-05	0	1024	0	0	0	5708	0	0	0	3382	0	0	0	4202	0
4	996501	rs150523349	GC	G			c.1190-10delC	intron	posição	no																					800	101522	15	0.00788007	452	9456	13	0.0478003	64	5996	0	0.0106738	28	4950	0	0.00565657	6	7528	0
4	996502	rs770175809	C	A			c.1190-18C>A	intron	posição	no																					1	49094	0	2.03691e-05	0	688	0	0	0	3994	0	0	0	2082	0	0	0	2982	0
4	996503	rs201559436	C	CA			c.1190-17_1190-16insA	intron	posição	no																					133	109934	2	0.00120982	123	8880	2	0.0138514	1	6414	0	0.000155909	0	5582	0	0	0	8136	0
4	996503	rs201559436	C	T			c.1190-17C>T	intron	posição	no																					2	29600	0	6.75676e-05	0	7860	0	0	0	286	0	0	0	1608	0	0	0	3440	0
4	996504	.	C	T			c.1190-16C>T	intron	posição	no																					2	30290	0	6.60284e-05	0	8442	0	0	0	294	0	0	0	1612	0	0	0	3454	0
4	996507	.	C	A			c.1190-13C>A	intron	posição	no																					1	30652	0	3.26243e-05	1	8662	0	0.000115447	0	300	0	0	0	1620	0	0	0	3448	0
4	996507	.	C	G			c.1190-13C>G	intron	posição	no																					3	89390	0	3.35608e-05	0	1240	0	0	0	6826	0	0	0	4646	0	0	0	5142	0
4	996508	.	C	CT			c.1190-12_1190-11insT	intron	posição	no																					1	89580	0	1.11632e-05	0	1242	0	0	0	6836	0	0	0	4674	0	0	0	5154	0
4	996509	rs776598804	C	CT			c.1190-11_1190-10insT	intron	posição	no																					3	89756	0	3.34239e-05	0	1240	0	0	0	6842	0	0	0	4670	0	0	0	5172	0
4	996510	.	C	T			c.1190-10C>T	intron	posição	no																					2	30706	0	6.51339e-05	2	8672	0	0.000230627	0	300	0	0	0	1618	0	0	0	3456	0
4	996521	.	T	G	p.Asp397Glu	p.Asp397Glu	c.1191T>G	missense	avaliação	no									1	0	0	1	0	2	possibly damaging	Not deleterious	Neutral	Damaging	Neutral		2	30388	0	6.58155e-05	2	8596	0	0.000232666	0	300	0	0	0	1614	0	0	0	3434	0
4	996525	.	G	A	p.Glu399Lys	p.Glu399Lys	c.1195G>A	missense	avaliação	no									0	0	0	0	0	0	benign	Not deleterious	Neutral	Tolerated	Neutral		3	121670	0	2.46569e-05	1	9948	0	0.000100523	0	7186	0	0	0	6374	0	0	0	8724	0
4	996532	.	T	A	p.Leu401His	p.Leu401His	c.1202T>A	missense	avaliação	yes									1	1	1	1	1	5	probably damaging	Disease	Deleterious	Damaging	Disease		1	89554	0	1.11664e-05	0	1208	0	0	0	6832	0	0	0	4594	0	0	0	5250	0
4	996535	rs121965019	G	A	p.Trp402Ter	p.Trp402Ter	c.1205G>A	stop gained	tipo	yes																					80	119640	0	0.000668673	0	9836	0	0	0	7136	0	0	0	6110	0	0	3	8686	0
4	996545	.	G	C	p.Val405Val	p.Val405Val	c.1215G>C	synonymous	tipo	no																					1	30690	0	3.25839e-05	0	8652	0	0	0	302	0	0	0	1620	0	0	0	3450	0
4	996554	rs774488302	C	T	p.Ala408Ala	p.Ala408Ala	c.1224C>T	synonymous	tipo	no																					4	116992	0	3.41904e-05	0	9816	0	0	0	7068	0	0	0	5742	0	0	0	8568	0
4	996555	rs11934801	G	C	p.Gly409Arg	p.Gly409Arg	c.1225G>C	missense	Homo	no									1	1	1	1	1	5	probably damaging	Disease	Deleterious	Damaging	Disease		828	116678	19	0.00709645	539	9784	15	0.0550899	58	7064	0	0.00821065	93	5704	2	0.0163043	0	8566	0
4	996560	rs115790973	C	A	p.Thr410Thr	p.Thr410Thr	c.1230C>A	synonymous	tipo	no																					2	113314	0	1.76501e-05	0	9696	0	0	0	6978	0	0	0	5286	0	0	0	8462	0
4	996560	rs115790973	C	G	p.Thr410Thr	p.Thr410Thr	c.1230C>G	synonymous	tipo	no																					19453	113314	2000	0.171673	2014	9696	224	0.207715	1107	6978	85	0.158641	1158	5286	129	0.219069	1301	8462	106
4	996563	.	C	G	p.Val411Val	p.Val411Val	c.1233C>G	synonymous	tipo	no																					1	84192	0	1.18776e-05	0	1148	0	0	0	6732	0	0	0	3794	0	0	0	5014	0
4	996577	.	A	C	p.His416Pro	p.His416Pro	c.1247A>C	missense	avaliação	no									0	0	1	0	1	2	benign	Not deleterious	Deleterious	Tolerated	Disease		1	30598	0	3.26819e-05	0	8634	0	0	0	302	0	0	0	1618	0	0	0	3444	0
4	996580	.	C	G	p.Thr417Arg	p.Thr417Arg	c.1250C>G	missense	avaliação	max									1	0	1	0	1	3	possibly damaging	Not deleterious	Deleterious	Tolerated	Disease		2	78824	0	2.5373e-05	0	994	0	0	0	6542	0	0	0	3174	0	0	0	4832	0
4	996581	.	G	A	p.Thr417Thr	p.Thr417Thr	c.1251G>A	synonymous	tipo	no																					1	30654	0	3.26222e-05	1	8632	0	0.000115848	0	302	0	0	0	1622	0	0	0	3444	0
4	996594	.	G	C	p.Ala422Pro	p.Ala422Pro	c.1264G>C	missense	avaliação	yes									1	1	1	1	1	5	possibly damaging	Disease	Deleterious	Damaging	Disease		1	74470	0	1.34282e-05	0	926	0	0	0	6372	0	0	0	2660	0	0	0	4680	0
4	996599	.	C	A	p.Ser423Arg	p.Ser423Arg	c.1269C>A	missense	avaliação	yes									1	1	1	1	1	5	probably damaging	Disease	Deleterious	Damaging	Disease		1	30698	0	3.25754e-05	0	8646	0	0	0	302	0	0	0	1620	0	0	0	3446	0
4	996600	.	G	A	p.Ala424Thr	p.Ala424Thr	c.1270G>A	missense	avaliação	no									0	0	0	0	0	0	benign	Not deleterious	Neutral	Tolerated	Neutral		2	8974	0	0.000222866	0	10320	0	0				#DIV/0!	0	8638	0	0	0	6614	0
4	996601	.	C	T	p.Ala424Val	p.Ala424Val	c.1271C>T	missense	avaliação	no									0	0	0	0	0	0	benign	Not deleterious	Neutral	Tolerated	Neutral		3	30688	0	9.77581e-05	3	8636	0	0.000347383	0	300	0	0	0	1620	0	0	0	3442	0
4	996604	.	A	T	p.His425Leu	p.His425Leu	c.1274A>T	missense	avaliação	yes									1	1	1	1	1	5	probably damaging	Disease	Deleterious	Damaging	Disease		2	70478	0	2.83776e-05	0	850	0	0	0	6134	0	0	0	2280	0	0	0	4524	0
4	996608	.	C	T	p.Arg426Arg	p.Arg426Arg	c.1278C>T	synonymous	tipo	no																					10	100428	0	9.95738e-05	0	9484	0	0	0	6376	0	0	0	3816	0	0	0	7932	0
4	996614	.	G	C	p.Gln428His	p.Gln428His	c.1284G>C	missense	avaliação	no									1	0	0	0	0	1	possibly damaging	Not deleterious	Neutral	Tolerated	Neutral		1	70440	0	1.41965e-05	0	862	0	0	0	6102	0	0	0	2302	0	0	0	4490	0
4	996618	.	C	T	p.Pro430Ser	p.Pro430Ser	c.1288C>T	missense	Homo	no									0	0	0	0	0	0	benign	Not deleterious	Neutral	Tolerated	Neutral		2	68952	1	2.90057e-05	0	836	0	0	0	5996	0	0	2	2120	1	0.000943396	0	4440	0
4	996623	rs559676638	C	T	p.Ala431Ala	p.Ala431Ala	c.1293C>T	synonymous	tipo	no																					99	98904	0	0.00100097	93	9492	0	0.00979772	0	6200	0	0	0	3696	0	0	0	7822	0
4	996628	.	C	T	p.Ala433Val	p.Ala433Val	c.1298C>T	missense	avaliação	no									1	0	0	0	0	1	possibly damaging	Not deleterious	Neutral	Tolerated	Neutral		1	30754	0	3.25161e-05	0	8656	0	0	0	302	0	0	0	1620	0	0	0	3442	0
4	996633	.	C	A	p.Arg435Ser	p.Arg435Ser	c.1303C>A	missense	avaliação	no									0	0	0	0	0	0	benign	Not deleterious	Neutral	Tolerated	Neutral		1	30744	0	3.25267e-05	0	8656	0	0	0	302	0	0	0	1620	0	0	0	3436	0
4	996641	.	G	C	p.Ala437Ala	p.Ala437Ala	c.1311G>C	synonymous	tipo	no																					3	65078	0	4.60985e-05	0	804	0	0	0	5580	0	0	0	1936	0	0	0	4280	0
4	996642	.	G	C	p.Val438Leu	p.Val438Leu	c.1312G>C	missense	avaliação	no									0	0	0	0	0	0	benign	Not deleterious	Neutral	Tolerated	Neutral		1	68668	0	1.45628e-05	0	848	0	0	0	5742	0	0	0	2138	0	0	0	4408	0
4	996645	rs763998883	C	G	p.Leu439Val	p.Leu439Val	c.1315C>G	missense	avaliação	no									1	1	0	0	0	2	possibly damaging	Disease	Neutral	Tolerated	Neutral		2	66630	0	3.00165e-05	0	826	0	0	0	5604	0	0	0	1982	0	0	0	4318	0
4	996657	.	A	AGCGACGACACCC	p.Asp444_Arg447dup	p.Asp444_Arg447dup	c.1331_1342dupACGACACCCGCG	inframe insertion	avaliação	yes								damaging													1	61116	0	1.63623e-05	0	778	0	0	0	5250	0	0	0	1622	0	0	0	4090	0
4	996658	.	G	A	p.Ser443Asn	p.Ser443Asn	c.1328G>A	missense	avaliação	max									1	1	0	1	1	4	probably damaging	Disease	Neutral	Damaging	Disease		1	7152	0	0.000139821	0	10320	0	0				#DIV/0!	0	8638	0	0	0	6614	0
4	996660	rs571833399	G	A	p.Asp444Asn	p.Asp444Asn	c.1330G>A	missense	avaliação	no									0	0	0	0	0	0	benign	Not deleterious	Neutral	Tolerated	Neutral		6	30730	0	0.000195249	6	8664	0	0.000692521	0	302	0	0	0	1618	0	0	0	3432	0
4	996662	rs545473192	C	T	p.Asp444Asp	p.Asp444Asp	c.1332C>T	synonymous	tipo	no																					66	89888	1	0.000734247	2	9422	0	0.000212269	2	5298	0	0.000377501	0	3188	0	0	0	7402	0
4	996669	rs866224971	C	T	p.Arg447Cys	p.Arg447Cys	c.1339C>T	missense	Homo	no									1	0	1	1	0	3	probably damaging	Not deleterious	Deleterious	Damaging	Neutral		5	30750	1	0.000162602	0	8666	0	0	0	302	0	0	0	1620	0	0	3	3430	0
4	996673	rs565375837	C	A	p.Ala448Asp	p.Ala448Asp	c.1343C>A	missense	avaliação	no									1	0	0	0	0	1	possibly damaging	Not deleterious	Neutral	Tolerated	Neutral		2	30740	0	6.50618e-05	2	8666	0	0.000230787	0	302	0	0	0	1618	0	0	0	3434	0
4	996675	rs532731688	C	A	p.His449Asn	p.His449Asn	c.1345C>A	missense	Homo	no									1	0	0	0	0	1	possibly damaging	Not deleterious	Neutral	Tolerated	Neutral		389	81744	6	0.00475876	1	9360	0	0.000106838	21	4582	0	0.00458315	0	2804	0	0	50	6968	0
4	996679	.	C	A	p.Pro450His	p.Pro450His	c.1349C>A	missense	avaliação	no									1	0	0	0	0	1	possibly damaging	Not deleterious	Neutral	Tolerated	Neutral		3	30770	0	9.74976e-05	0	8664	0	0	0	302	0	0	0	1620	0	0	0	3442	0
4	996679	.	C	G	p.Pro450Arg	p.Pro450Arg	c.1349C>G	missense	avaliação	no									1	0	0	0	0	1	possibly damaging	Not deleterious	Neutral	Tolerated	Neutral		2	30770	0	6.49984e-05	1	8664	0	0.00011542	0	302	0	0	0	1620	0	0	0	3442	0
4	996684	.	CGCAGCGTCGCGGTGACCCT	C	p.Ser453GlyfsTer66	p.Ser453GlyfsTer66	c.1357_1375delAGCGTCGCGGTGACCCTGC	frameshift	avaliação	yes								damaging													1	39794	0	2.51294e-05	0	606	0	0	0	3230	0	0	0	794	0	0	0	2766	0
4	996690	rs73066479	G	A	p.Val454Ile	p.Val454Ile	c.1360G>A	missense	Homo	no									0	0	0	0	0	0	benign	Not deleterious	Neutral	Tolerated	Neutral		12231	65702	1327	0.186159	1957	9206	227	0.212579	584	3090	62	0.188997	534	2328	62	0.229381	935	5876	81
4	996695	.	G	C	p.Ala455Ala	p.Ala455Ala	c.1365G>C	synonymous	tipo	no																					1	28918	0	3.45805e-05	0	522	0	0	0	2174	0	0	0	608	0	0	0	1916	0
4	996701	.	C	T	p.Thr457Thr	p.Thr457Thr	c.1371C>T	synonymous	tipo	no																					1	30722	0	3.255e-05	0	8644	0	0	0	302	0	0	0	1622	0	0	0	3442	0
4	996707	.	G	GC	p.Leu460ProfsTer49	p.Leu460ProfsTer49	c.1378dupC	frameshift	avaliação	yes								damaging													3	11022	0	0.000272183	0	228	0	0	1	700	0	0.00142857	0	216	0	0	0	654	0
4	996727	.	G	T	p.Gly466Val	p.Gly466Val	c.1397G>T	missense	avaliação	no									1	0	0	0	0	1	possibly damaging	Not deleterious	Neutral	Tolerated	Neutral		1	30688	0	3.2586e-05	0	8642	0	0	0	302	0	0	0	1622	0	0	0	3444	0
4	996728	.	C	T	p.Gly466Gly	p.Gly466Gly	c.1398C>T	synonymous	tipo	no																					3	37612	0	7.97618e-05	0	8814	0	0	0	660	0	0	0	1800	0	0	0	3836	0
4	996731	.	G	A	c.1401G>A	p.Pro467Pro	c.1401G>A	splice region	avaliação	max	ENST00000247933	Potential alteration of splicing	0.11	0	0	0.02	No significant														2	30712	0	6.51211e-05	0	8646	0	0	0	302	0	0	1	1622	0	0.000616523	0	3446	0
4	996737	.	G	A	c.1402+5G>A		c.1402+5G>A	splice region	avaliação	max	ENST00000247933	most probably affecting splicing	0	0.36	0.08	0.07	No significant														3	9482	0	0.000316389	0	232	0	0	0	556	0	0	0	208	0	0	0	504	0
4	996741	rs748677471	G	T			c.1402+9G>T	intron	posição	no																					2	10714	0	0.000186672	0	242	0	0	0	644	0	0	0	210	0	0	0	564	0
4	996750	.	G	A			c.1402+18G>A	intron	posição	no																					1	30710	0	3.25627e-05	1	8646	0	0.00011566	0	302	0	0	0	1620	0	0	0	3446	0
4	996755	.	T	A			c.1402+23T>A	intron	posição	no																					1	30390	0	3.29056e-05	1	8582	0	0.000116523	0	300	0	0	0	1610	0	0	0	3424	0
4	996768	rs115134980	T	C			c.1402+36T>C	intron	posição	no																					10712	65654	1025	0.163158	1982	9480	227	0.209072	379	2874	27	0.131872	537	2606	57	0.206063	873	5424	76
4	996782	.	G	A			c.1403-42G>A	intron	posição	no																					1	30686	0	3.25882e-05	0	8652	0	0	0	302	0	0	0	1620	0	0	0	3434	0
4	996786	.	G	A			c.1403-38G>A	intron	posição	no																					1	30710	0	3.25627e-05	0	8654	0	0	0	302	0	0	0	1622	0	0	1	3442	0
4	996789	.	C	A			c.1403-35C>A	intron	posição	no																					1	7024	0	0.000142369	0	9158	0	0				#DIV/0!	0	8322	0	0	0	6344	0
4	996792	.	G	T			c.1403-32G>T	intron	posição	no																					1	7962	0	0.000125597	0	9028	0	0				#DIV/0!	0	8276	0	0	0	6274	0
4	996793	.	G	C			c.1403-31G>C	intron	posição	no																					1	30682	0	3.25924e-05	0	8652	0	0	0	302	0	0	0	1622	0	0	0	3436	0
4	996794	.	G	T			c.1403-30G>T	intron	posição	no																					1	8498	0	0.000117675	0	9024	0	0				#DIV/0!	0	8280	0	0	1	6268	0
4	996797	.	C	T			c.1403-27C>T	intron	posição	no																					1	30630	0	3.26477e-05	0	8630	0	0	0	302	0	0	0	1622	0	0	0	3428	0
4	996798	.	C	G			c.1403-26C>G	intron	posição	no																					3	82898	0	3.61891e-05	0	2474	0	0	0	5574	0	0	0	3256	0	0	0	4682	0
4	996799	.	G	C			c.1403-25G>C	intron	posição	no																					2	10010	0	0.0001998	0	8898	0	0				#DIV/0!	0	8246	0	0	0	6174	0
4	996802	rs373823790	G	C			c.1403-22G>C	intron	posição	no																					1	30666	0	3.26094e-05	0	8640	0	0	0	302	0	0	0	1622	0	0	0	3426	0
4	996802	rs373823790	G	T			c.1403-22G>T	intron	posição	no																					19	122720	0	0.000154824	1	11540	0	8.66551e-05	0	6258	0	0	0	5456	0	0	0	8518	0
4	996806	rs753661130	G	A			c.1403-18G>A	intron	posição	no																					1	30682	0	3.25924e-05	0	8648	0	0	0	302	0	0	0	1620	0	0	0	3424	0
4	996810	rs368368416	G	T			c.1403-14G>T	intron	posição	no																					975	135934	40	0.0071726	3	12246	0	0.000244978	0	6780	0	0	6	6394	0	0.00093838	0	9030	0
4	996813	.	A	G			c.1403-11A>G	intron	posição	no																					1	30650	0	3.26264e-05	0	8642	0	0	0	302	0	0	0	1618	0	0	0	3426	0
4	996815	.	G	T			c.1403-9G>T	intron	posição	no																					1	30696	0	3.25775e-05	0	8650	0	0	0	302	0	0	0	1620	0	0	0	3426	0
4	996818	rs764919689	C	G	c.1403-6C>G		c.1403-6C>G	splice region	avaliação	no	ENST00000247933	No significant	0.17	0.18	0	0.01	No significant														12	118880	0	0.000100942	0	4440	0	0	0	6916	0	0	0	5666	0	0	0	6232	0
4	996825	.	C	T	c.1404C>T	p.Gly468Gly	c.1404C>T	splice region	avaliação	max	ENST00000247933	Potential alteration of splicing	0.09	0.11	0	0.01	No significant														1	25230	0	3.96354e-05	0	9180	0	0				#DIV/0!	0	8404	0	0	0	5436	0
4	996831	.	C	G	p.Val470Val	p.Val470Val	c.1410C>G	synonymous	tipo	no																					1	29118	0	3.4343e-05	0	10118	0	0				#DIV/0!	0	8486	0	0	0	6586	0
4	996838	.	A	T	p.Thr473Ser	p.Thr473Ser	c.1417A>T	missense	avaliação	no									1	0	0	0	0	1	possibly damaging	Not deleterious	Neutral	Tolerated	Neutral		3	30694	0	9.7739e-05	2	8644	0	0.000231374	0	302	0	0	0	1622	0	0	0	3430	0
4	996842	rs761793564	G	GCT	p.Tyr475SerfsTer51	p.Tyr475SerfsTer51	c.1422_1423dupCT	frameshift	avaliação	yes								damaging													2	143474	0	1.39398e-05	0	6076	0	0	0	7548	0	0	2	7676	0	0.000260552	0	7736	0
4	996846	.	C	T	p.Tyr475Tyr	p.Tyr475Tyr	c.1425C>T	synonymous	tipo	no																					1	39132	0	2.55545e-05	0	10118	0	0				#DIV/0!	0	8486	0	0	0	6586	0
4	996851	.	A	G	p.Asp477Gly	p.Asp477Gly	c.1430A>G	missense	avaliação	yes									1	1	1	1	1	5	probably damaging	Disease	Deleterious	Damaging	Disease		1	42842	0	2.33416e-05	0	10300	0	0				#DIV/0!	10	8632	0	0.00115848	0	6614	0
4	996853	.	A	G	p.Asn478Asp	p.Asn478Asp	c.1432A>G	missense	avaliação	max									1	0	1	0	1	3	probably damaging	Not deleterious	Deleterious	Tolerated	Disease		1	44024	0	2.27149e-05	0	10282	0	0				#DIV/0!	0	8632	0	0	0	6610	0
4	996855	.	C	T	p.Asn478Asn	p.Asn478Asn	c.1434C>T	synonymous	tipo	no																					2	44638	0	4.48049e-05	0	10118	0	0				#DIV/0!	0	8486	0	0	0	6586	0
4	996856	rs746110764	G	C	p.Gly479Arg	p.Gly479Arg	c.1435G>C	missense	avaliação	no									0	0	0	0	0	0	benign	Not deleterious	Neutral	Tolerated	Neutral		6	153402	0	3.91129e-05	0	6724	0	0	0	7784	0	0	0	8408	0	0	0	8464	0
4	996857	.	G	A	p.Gly479Glu	p.Gly479Glu	c.1436G>A	missense	avaliação	no									0	0	0	0	0	0	benign	Not deleterious	Neutral	Tolerated	Neutral		1	45924	0	2.17751e-05	1	10276	0	9.73141e-05				#DIV/0!	0	8626	0	0	0	6610	0
4	996860	rs775712593	T	G	p.Leu480Arg	p.Leu480Arg	c.1439T>G	missense	avaliação	no									0	0	0	0	1	1	benign	Not deleterious	Neutral	Tolerated	Disease		1	155514	0	6.43029e-06	0	6894	0	0	0	7850	0	0	0	8586	0	0	0	8642	0
4	996861	.	C	T	p.Leu480Leu	p.Leu480Leu	c.1440C>T	synonymous	tipo	no																					2	48012	0	4.16563e-05	0	10128	0	0				#DIV/0!	0	8490	0	0	0	6586	0
4	996862	rs768622424	T	C	p.Cys481Arg	p.Cys481Arg	c.1441T>C	missense	avaliação	max									1	0	0	1	1	3	possibly damaging	Not deleterious	Neutral	Damaging	Disease		2	30702	0	6.51423e-05	0	8642	0	0	0	302	0	0	0	1618	0	0	2	3428	0
4	996865	.	A	G	p.Ser482Gly	p.Ser482Gly	c.1444A>G	missense	avaliação	no									0	0	0	0	1	1	benign	Not deleterious	Neutral	Tolerated	Disease		1	49766	0	2.0094e-05	0	10236	0	0				#DIV/0!	0	8606	0	0	0	6606	0
4	996870	rs761637332	C	G	p.Pro483Pro	p.Pro483Pro	c.1449C>G	synonymous	tipo	no																					4	156692	0	2.55278e-05	0	7056	0	0	0	7894	0	0	0	8556	0	0	0	8876	0
4	996870	.	C	T	p.Pro483Pro	p.Pro483Pro	c.1449C>T	synonymous	tipo	no																					2	50958	0	3.9248e-05	1	10126	0	9.87557e-05				#DIV/0!	0	8490	0	0	0	6586	0
4	996871	.	G	C	p.Asp484His	p.Asp484His	c.1450G>C	missense	avaliação	no									0	0	0	0	0	0	benign	Not deleterious	Neutral	Tolerated	Neutral		1	156710	0	6.38121e-06	0	7064	0	0	0	7876	0	0	0	8568	0	0	0	8872	0
4	996873	rs4690224	C	A	p.Asp484Glu	p.Asp484Glu	c.1452C>A	missense	avaliação	no									0	0	0	0	0	0	benign	Not deleterious	Neutral	Tolerated	Neutral		3	50374	0	5.95545e-05	0	10238	0	0				#DIV/0!	0	8606	0	0	0	6606	0
4	996883	rs868460406	C	A	p.Arg488Arg	p.Arg488Arg	c.1462C>A	synonymous	tipo	no																					1	30648	0	3.26286e-05	0	8618	0	0	0	302	0	0	0	1614	0	0	0	3420	0
4	996884	rs75427046	G	A	p.Arg488Gln	p.Arg488Gln	c.1463G>A	missense	avaliação	no									0	0	0	0	0	0	benign	Not deleterious	Neutral	Tolerated	Neutral		1	52238	0	1.91432e-05	0	10226	0	0				#DIV/0!	1	8604	0	0.000116225	0	6604	0
4	996888	rs115929690	C	T	p.Arg489Arg	p.Arg489Arg	c.1467C>T	synonymous	tipo	no																					31108	180102	3080	0.172724	3256	15140	370	0.215059	1255	8024	97	0.156406	2088	9716	204	0.214903	1806	11560	135
4	996890	rs121965027	T	C	p.Leu490Pro	p.Leu490Pro	c.1469T>C	missense	avaliação	max									0	1	1	0	1	3	benign	Disease	Deleterious	Tolerated	Disease		1	52884	0	1.89093e-05	0	10224	0	0				#DIV/0!	0	8604	0	0	0	6606	0
4	996895	.	C	G	p.Arg492Gly	p.Arg492Gly	c.1474C>G	missense	avaliação	no									1	0	0	0	0	1	possibly damaging	Not deleterious	Neutral	Tolerated	Neutral		2	51712	0	3.86757e-05	0	10204	0	0				#DIV/0!	1	8552	0	0.000116932	0	6584	0
4	996895	rs778314567	C	T	p.Arg492Trp	p.Arg492Trp	c.1474C>T	missense	avaliação	max									1	0	1	1	0	3	probably damaging	Not deleterious	Deleterious	Damaging	Neutral		1	30596	0	3.2684e-05	1	8606	0	0.000116198	0	302	0	0	0	1618	0	0	0	3404	0
4	996899	rs375819348	C	G	p.Pro493Arg	p.Pro493Arg	c.1478C>G	missense	avaliação	yes									1	1	1	1	1	5	probably damaging	Disease	Deleterious	Damaging	Disease		1	30630	0	3.26477e-05	1	8622	0	0.000115982	0	302	0	0	0	1618	0	0	0	3414	0
4	996900	rs370394527	C	A	p.Pro493Pro	p.Pro493Pro	c.1479C>A	synonymous	tipo	no																					43	177622	1	0.000242087	0	14902	0	0	25	7978	0	0.00313362	0	9466	0	0	1	11362	0
4	996900	rs370394527	C	G	p.Pro493Pro	p.Pro493Pro	c.1479C>G	synonymous	tipo	no																					4	177622	0	2.25197e-05	1	14902	0	6.71051e-05	0	7978	0	0	0	9466	0	0	0	11362	0
4	996906	.	C	A	p.Phe495Leu	p.Phe495Leu	c.1485C>A	missense	avaliação	max									1	0	1	1	1	4	probably damaging	Not deleterious	Deleterious	Damaging	Disease		3	49164	0	6.10203e-05	0	10204	0	0				#DIV/0!	1	8538	0	0.000117123	0	6592	0
4	996908	rs772416503	C	G	p.Pro496Arg	p.Pro496Arg	c.1487C>G	missense	avaliação	yes									1	1	1	1	1	5	probably damaging	Disease	Deleterious	Damaging	Disease		2	145584	0	1.37378e-05	0	6176	0	0	0	7662	0	0	0	7792	0	0	0	7888	0
4	996908	rs772416503	C	T	p.Pro496Leu	p.Pro496Leu	c.1487C>T	missense	avaliação	yes									1	1	1	1	1	5	probably damaging	Disease	Deleterious	Damaging	Disease		1	30610	0	3.26691e-05	0	8612	0	0	0	302	0	0	0	1614	0	0	0	3406	0
4	996909	.	C	T	p.Pro496Pro	p.Pro496Pro	c.1488C>T	synonymous	tipo	no																					1	47560	0	2.10261e-05	0	10132	0	0				#DIV/0!	0	8502	0	0	0	6578	0
4	996911	.	C	A	p.Thr497Lys	p.Thr497Lys	c.1490C>A	missense	avaliação	max									1	0	1	1	0	3	probably damaging	Not deleterious	Deleterious	Damaging	Neutral		1	30536	0	3.27482e-05	1	8594	0	0.00011636	0	300	0	0	0	1616	0	0	0	3390	0
4	996912	rs374102243	G	A	p.Thr497Thr	p.Thr497Thr	c.1491G>A	synonymous	tipo	no																					2	30560	0	6.5445e-05	2	8596	0	0.000232666	0	300	0	0	0	1616	0	0	0	3400	0
4	996912	rs374102243	G	T	p.Thr497Thr	p.Thr497Thr	c.1491G>T	synonymous	tipo	no																					13	172766	0	7.52463e-05	8	14620	0	0.000547196	0	7896	0	0	0	9136	0	0	0	11120	0
4	996922	.	T	C	p.Phe501Leu	p.Phe501Leu	c.1501T>C	missense	avaliação	max									1	0	1	0	1	3	possibly damaging	Not deleterious	Deleterious	Tolerated	Disease		1	42580	0	2.34852e-05	1	9554	0	0.000104668				#DIV/0!	0	8016	0	0	0	5936	0
4	996925	rs570594115	C	T	p.Arg502Trp	p.Arg502Trp	c.1504C>T	missense	avaliação	max									1	0	1	1	1	4	probably damaging	Not deleterious	Deleterious	Damaging	Disease		13	112902	0	0.000115144	0	4624	0	0	0	6488	0	0	0	5348	0	0	0	6202	0
4	996928	.	C	T	p.Arg503Cys	p.Arg503Cys	c.1507C>T	missense	avaliação	max									1	0	1	1	1	4	probably damaging	Not deleterious	Deleterious	Damaging	Disease		1	30384	0	3.29121e-05	1	8574	0	0.000116632	0	298	0	0	0	1618	0	0	0	3358	0
4	996956	.	C	T			n.337C>T	non coding transcript exon	posição	no																					1	9320	0	0.000107296	1	252	0	0.00396825				#DIV/0!	0	130	0	0	0	2	0
4	996956	.	C	A			n.337C>A	non coding transcript exon	posição	no																					1	9320	0	0.000107296	0	262	0	0				#DIV/0!	0	132	0	0	0	4	0
4	996969	.	G	A			n.350G>A	non coding transcript exon	posição	no																					9	2354	0	0.00382328	0	278	0	0				#DIV/0!	0	134	0	0	0	4	0
4	996969	.	GGGGCCGGGCC	G			n.359_368delCCGGGCCGGG	non coding transcript exon	posição	no																					1	2354	0	0.000424809	1	298	0	0.0033557				#DIV/0!	0	138	0	0	0	4	0
4	996986	rs188458034	G	T			n.367G>T	non coding transcript exon	posição	no																					23	72	1	0.319444	0	408	0	0				#DIV/0!	0	158	0	0	0	12	0
4	997018	.	C	T			n.399C>T	non coding transcript exon	posição	no																					1	30386	0	3.29099e-05	0	8566	0	0	0	302	0	0	0	1618	0	0	0	3380	0
4	997032	.	G	C			n.413G>C	non coding transcript exon	posição	no																					1	30624	0	3.26541e-05	1	8630	0	0.000115875	0	300	0	0	0	1620	0	0	0	3414	0
4	997056	.	G	A			n.437G>A	non coding transcript exon	posição	no																					2	30550	0	6.54664e-05	2	8608	0	0.000232342	0	300	0	0	0	1620	0	0	0	3402	0
4	997058	.	G	A			n.439G>A	non coding transcript exon	posição	no																					1	30584	0	3.26968e-05	1	8620	0	0.000116009	0	300	0	0	0	1620	0	0	0	3406	0
4	997087	rs780391439	T	C			n.468T>C	non coding transcript exon	posição	no																					7	57388	0	0.000121977	0	9006	0	0	0	2516	0	0	0	2398	0	0	0	5596	0
4	997095	rs1131853	T	C			n.476T>C	non coding transcript exon	posição	no																					13032	64786	1467	0.201155	2041	9024	249	0.226175	765	3198	102	0.239212	516	2564	53	0.201248	1023	6204	91
4	997096	.	C	A			n.477C>A	non coding transcript exon	posição	no																					1	30642	0	3.26349e-05	1	8644	0	0.000115687	0	302	0	0	0	1614	0	0	0	3406	0
4	997117	.	C	T			n.498C>T	non coding transcript exon	posição	no																					5	30668	0	0.000163036	0	8638	0	0	0	302	0	0	0	1622	0	0	0	3402	0
4	997118	.	G	C			n.499G>C	non coding transcript exon	posição	no																					1	5410	0	0.000184843	0	1116	0	0				#DIV/0!	0	540	0	0	0	122	0
4	997120	.	C	A			n.501C>A	non coding transcript exon	posição	no																					1	30654	0	3.26222e-05	1	8636	0	0.000115794	0	300	0	0	0	1620	0	0	0	3400	0
4	997126	rs184807155	C	A	c.1525-7C>A		c.1525-7C>A	splice region	avaliação	max	ENST00000247933	Potential alteration of splicing	0	0.43	0	0.03	No significant														1	30654	0	3.26222e-05	1	8646	0	0.00011566	0	300	0	0	0	1620	0	0	0	3402	0
4	997127	rs762593235	G	GC	c.1525-3dupC		c.1525-3dupC	splice region	avaliação	max	ENST00000247933	most probably affecting splicing/Potential alteration of splicing	0.11	0.05	0	0.01	No significant														5	65772	0	7.60202e-05	0	774	0	0	1	5236	0	0.000190985	0	2626	0	0	0	4318	0
4	997144	.	C	T	p.Ala512Ala	p.Ala512Ala	c.1536C>T	synonymous	tipo	no																					1	30656	1	3.262e-05	0	8654	0	0	0	300	0	0	0	1622	0	0	0	3402	0
4	997158	.	C	G	p.Pro517Arg	p.Pro517Arg	c.1550C>G	missense	avaliação	max									1	0	1	1	0	3	possibly damaging	Not deleterious	Deleterious	Damaging	Neutral		1	87730	0	1.13986e-05	0	1334	0	0	0	6134	0	0	0	5106	0	0	0	4760	0
4	997159	.	C	T	p.Pro517Pro	p.Pro517Pro	c.1551C>T	synonymous	tipo	no																					1	87838	0	1.13846e-05	0	1322	0	0	0	6134	0	0	1	5120	0	0.000195313	0	4770	0
4	997169	.	G	A	p.Gly521Ser	p.Gly521Ser	c.1561G>A	missense	avaliação	no									0	0	0	0	0	0	benign	Not deleterious	Neutral	Tolerated	Neutral		1	30660	0	3.26158e-05	0	8652	0	0	0	298	0	0	1	1620	0	0.000617284	0	3406	0
4	997176	.	G	T	p.Arg523Leu	p.Arg523Leu	c.1568G>T	missense	avaliação	no									0	0	0	0	0	0	benign	Not deleterious	Neutral	Tolerated	Neutral		2	100450	0	1.99104e-05	0	2188	0	0	0	6746	0	0	0	6512	0	0	0	5042	0
4	997178	.	C	T	p.Leu524Leu	p.Leu524Leu	c.1570C>T	synonymous	tipo	no																					2	103438	0	1.93353e-05	0	2398	0	0	0	6888	0	0	0	6858	0	0	0	5094	0
4	997185	rs781136336	T	C	p.Leu526Pro	p.Leu526Pro	c.1577T>C	missense	avaliação	yes									1	1	1	1	1	5	probably damaging	Disease	Deleterious	Damaging	Disease		51	145946	0	0.000349444	1	13042	0	7.66754e-05	0	7674	0	0	0	10268	0	0	0	8594	0
4	997189	rs748327468	C	T	p.Arg527Arg	p.Arg527Arg	c.1581C>T	synonymous	tipo	no																					2	117554	0	1.70135e-05	0	4742	0	0	0	7498	0	0	0	8898	0	0	0	5194	0
4	997190	rs199722340	C	G	p.Pro528Ala	p.Pro528Ala	c.1582C>G	missense	Homo	no									0	0	0	0	0	0	benign	Not deleterious	Neutral	Tolerated	Neutral		370	148544	6	0.00249084	328	13366	6	0.0245399	0	7808	0	0	0	10550	0	0	0	8634	0
4	997195	rs773184536	G	T	p.Ala529Ala	p.Ala529Ala	c.1587G>T	synonymous	tipo	no																					8	148486	0	5.38771e-05	0	13428	0	0	0	7830	0	0	0	10480	0	0	0	8658	0
4	997196	rs749053703	C	G	p.Leu530Val	p.Leu530Val	c.1588C>G	missense	avaliação	no									1	0	0	1	0	2	probably damaging	Not deleterious	Neutral	Damaging	Neutral		1	119346	0	8.379e-06	0	5006	0	0	0	7590	0	0	0	9132	0	0	0	5216	0
4	997198	.	G	A	p.Leu530Leu	p.Leu530Leu	c.1590G>A	synonymous	tipo	no																					1	30778	0	3.24907e-05	0	8662	0	0	0	300	0	0	0	1618	0	0	0	3454	0
4	997199	.	C	A	p.Arg531Arg	p.Arg531Arg	c.1591C>A	synonymous	tipo	no																					1	30780	0	3.24886e-05	0	8658	0	0	0	300	0	0	0	1620	0	0	0	3452	0
4	997202	.	C	G	p.Leu532Val	p.Leu532Val	c.1594C>G	missense	avaliação	no									0	0	0	0	0	0	benign	Not deleterious	Neutral	Tolerated	Neutral		1	120420	0	8.30427e-06	0	5136	0	0	0	7622	0	0	0	9190	0	0	0	5254	0
4	997203	.	T	G	p.Leu532Arg	p.Leu532Arg	c.1595T>G	missense	avaliação	max									1	0	1	1	0	3	possibly damaging	Not deleterious	Deleterious	Damaging	Neutral		1	120450	0	8.3022e-06	0	5134	0	0	0	7616	0	0	0	9162	0	0	0	5258	0
4	997205	rs374779600	C	T	p.Pro533Ser	p.Pro533Ser	c.1597C>T	missense	avaliação	yes									1	1	1	1	1	5	probably damaging	Disease	Deleterious	Damaging	Disease		5	121254	0	4.12358e-05	0	5186	0	0	0	7652	0	0	5	9282	0	0.000538677	0	5280	0
4	997206	rs121965021	C	G	p.Pro533Arg	p.Pro533Arg	c.1598C>G	missense	avaliação	yes									1	1	1	1	1	5	probably damaging	Disease	Deleterious	Damaging	Disease		8	152678	0	5.23979e-05	0	13952	0	0	0	7970	0	0	0	10940	0	0	0	8770	0
4	997207	rs773947412	G	A	p.Pro533Pro	p.Pro533Pro	c.1599G>A	synonymous	tipo	no																					8	151862	0	5.26794e-05	0	13798	0	0	0	7932	0	0	6	10714	0	0.000560015	0	8778	0
4	997221	rs727503967	TG	T	p.His539ThrfsTer21	p.His539ThrfsTer21	c.1614delG	frameshift	avaliação	yes								damaging												LC LoF	3	132814	0	2.2588e-05	0	6836	0	0	2	7936	0	0.000252016	0	10328	0	0	0	5654	0
4	997223	rs766982215	C	T	p.His539Tyr	p.His539Tyr	c.1615C>T	missense	avaliação	max									1	0	1	1	1	4	probably damaging	Not deleterious	Deleterious	Damaging	Disease		1	134132	0	7.45534e-06	0	6988	0	0	0	7950	0	0	0	10406	0	0	0	5722	0
4	997240	rs760288223	C	G	p.Pro544Pro	p.Pro544Pro	c.1632C>G	synonymous	tipo	no																					5	182758	0	2.73586e-05	3	17012	0	0.000176346	0	8556	0	0	0	13376	0	0	0	10392	0
4	997241	.	G	A	p.Glu545Lys	p.Glu545Lys	c.1633G>A	missense	avaliação	no									0	0	0	0	0	0	benign	Not deleterious	Neutral	Tolerated	Neutral		6	154126	0	3.89292e-05	0	8490	0	0	0	8292	0	0	0	11894	0	0	0	7060	0
4	997248	.	C	A	p.Pro547Gln	p.Pro547Gln	c.1640C>A	missense	avaliação	no									1	0	0	0	0	1	possibly damaging	Not deleterious	Neutral	Tolerated	Neutral		1	18846	0	5.30617e-05	0	8838	0	0				#DIV/0!	0	7542	0	0	0	5262	0
4	997249	rs751005613	G	A	p.Pro547Pro	p.Pro547Pro	c.1641G>A	synonymous	tipo	no																					4	163306	1	2.44939e-05	0	8988	0	0	0	8410	0	0	0	12552	0	0	0	7894	0
4	997253	.	G	A	p.Gly549Arg	p.Gly549Arg	c.1645G>A	missense	avaliação	no									1	0	0	1	0	2	probably damaging	Not deleterious	Neutral	Damaging	Neutral		1	21600	0	4.62963e-05	0	8702	0	0				#DIV/0!	1	7526	0	0.000132873	0	5148	0
4	997268	rs751765707	A	G			c.1650+10A>G	intron	posição	no																					2	191028	0	1.04697e-05	0	10944	0	0	0	8784	0	0	0	14474	0	0	0	10962	0
4	997280	rs372062525	C	T			c.1650+22C>T	intron	posição	no																					4	237630	0	1.68329e-05	3	20714	0	0.00014483	0	9368	0	0	0	17254	0	0	0	16766	0
4	997280	.	C	A			c.1650+22C>A	intron	posição	no																					1	41386	0	2.41628e-05	0	8780	0	0				#DIV/0!	0	8202	0	0	0	6074	0
4	997283	.	G	A			c.1650+25G>A	intron	posição	no																					2	240966	0	8.29993e-06	1	20928	0	4.77829e-05	0	9424	0	0	0	17478	0	0	0	17326	0
4	997283	.	G	T			c.1650+25G>T	intron	posição	no																					1	30830	0	3.24359e-05	1	8684	0	0.000115154	0	302	0	0	0	1620	0	0	0	3484	0
4	997285	rs375392649	C	A			c.1650+27C>A	intron	posição	no																					7	243070	0	2.87983e-05	0	21112	0	0	0	9448	0	0	7	17614	0	0.000397411	0	17872	0
4	997285	rs375392649	C	CG			c.1650+28dupG	intron	posição	no																					1	212226	0	4.71196e-06	0	12424	0	0	0	9146	0	0	1	15994	0	6.25234e-05	0	14384	0
4	997285	rs375392649	C	T			c.1650+27C>T	intron	posição	no																					41	212226	2	0.00019319	0	12424	0	0	0	9146	0	0	0	15994	0	0	0	14384	0
4	997287	.	C	T			c.1650+29C>T	intron	posição	no																					2	213982	0	9.34658e-06	0	12526	0	0	0	9168	0	0	0	16090	0	0	0	14788	0
4	997289	.	G	A			c.1650+31G>A	intron	posição	no																					1	54402	0	1.83817e-05	1	8686	28	0.000115128				#DIV/0!	0	8168	0	0	1	5944	0
4	997290	rs201636700	C	T			c.1650+32C>T	intron	posição	no																					7	248432	0	2.81767e-05	1	21580	0	4.63392e-05	0	9570	0	0	0	17914	0	0	0	18906	0
4	997291	rs544800828	C	G			c.1650+33C>G	intron	posição	no																					140	249730	3	0.000560605	0	21672	0	0	0	9596	0	0	0	17984	0	0	1	19240	0
4	997292	rs778679378	C	G			c.1650+34C>G	intron	posição	no																					3	219614	0	1.36603e-05	0	13060	0	0	0	9302	0	0	2	16408	0	0.000121892	0	15974	0
4	997293	rs562907184	G	A			c.1650+35G>A	intron	posição	no																					2	251336	0	7.95748e-06	0	21864	0	0	0	9616	0	0	0	18088	0	0	0	19668	0
4	997294	.	G	A			c.1650+36G>A	intron	posição	no																					2	221508	0	9.02902e-06	0	13278	0	0	0	9330	0	0	0	16514	0	0	0	16346	0
4	997295	rs771607106	A	C			c.1650+37A>C	intron	posição	no																					2	221884	0	9.01372e-06	0	13320	0	0	0	9330	0	0	0	16546	0	0	0	16478	0
4	997296	rs775255008	C	G			c.1650+38C>G	intron	posição	no																					10	223022	0	4.48386e-05	0	13392	0	0	0	9334	0	0	0	16608	0	0	0	16738	0
4	997301	rs372923485	C	G			c.1651-36C>G	intron	posição	no																					3	225862	0	1.32824e-05	0	13600	0	0	0	9390	0	0	0	16738	0	0	0	17576	0
4	997301	rs372923485	C	T			c.1651-36C>T	intron	posição	no																					9	256742	0	3.50546e-05	3	22296	0	0.000134553	0	9692	0	0	0	18360	0	0	0	21064	0
4	997302	rs773806624	T	C			c.1651-35T>C	intron	posição	no																					3	226364	0	1.3253e-05	0	13648	0	0	0	9402	0	0	0	16770	0	0	0	17730	0
4	997304	rs376482476	C	A			c.1651-33C>A	intron	posição	no																					19	258034	0	7.36337e-05	19	22402	0	0.000848139	0	9718	0	0	0	18432	0	0	0	21460	0
4	997304	rs376482476	C	T			c.1651-33C>T	intron	posição	no																					1	227136	0	4.40265e-06	0	13702	0	0	0	9416	0	0	0	16810	0	0	0	17970	0
4	997306	rs751275693	C	CCGA			c.1651-28_1651-26dupACG	intron	posição	no																					3	30900	0	9.70874e-05	3	8698	0	0.000344907	0	302	0	0	0	1622	0	0	0	3490	0
4	997307	rs767059811	C	G			c.1651-30C>G	intron	posição	no																					1	228500	0	4.37637e-06	1	13870	0	7.20981e-05	0	9444	0	0	0	16868	0	0	0	18438	0
4	997307	.	C	A			c.1651-30C>A	intron	posição	no																					1	80228	0	1.24645e-05	0	7200	0	0				#DIV/0!	0	7564	0	0	0	4938	0
4	997309	rs759996047	A	G			c.1651-28A>G	intron	posição	no																					1	229526	0	4.3568e-06	0	13966	0	0	0	9456	0	0	1	16906	0	5.91506e-05	0	18652	0
4	997311	rs767606187	G	A			c.1651-26G>A	intron	posição	no																					3	230178	0	1.30334e-05	0	14046	0	0	0	9478	0	0	0	16916	0	0	0	18902	0
4	997314	rs752997057	A	G			c.1651-23A>G	intron	posição	no																					4	231958	0	1.72445e-05	0	14220	0	0	0	9496	0	0	0	16998	0	0	0	19522	0
4	997322	.	C	A			c.1651-15C>A	intron	posição	no																					1	100086	0	9.99141e-06	1	7040	0	0.000142045				#DIV/0!	0	7420	0	0	0	4820	0
4	997322	.	C	T			c.1651-15C>T	intron	posição	no																					1	100086	0	9.99141e-06	0	7040	0	0				#DIV/0!	0	7420	0	0	0	4820	0
4	997327	rs548878643	C	T			c.1651-10C>T	intron	posição	no																					79	235088	0	0.000336044	0	14486	0	0	0	9568	0	0	0	17064	0	0	0	20750	0
4	997329	rs756443835	T	TCCCCC	c.1651-7_1651-3dupCC...		c.1651-7_1651-3dupCCCCC	splice region	avaliação	max	ENST00000247933	Potential alteration of splicing	0.02	0.01	0.04	0.02	No significant														1	235150	0	4.2526e-06	1	14464	0	6.91372e-05	0	9564	0	0	0	17064	0	0	0	20762	0
4	997331	.	C	T	c.1651-6C>T		c.1651-6C>T	splice region	avaliação	no	ENST00000247933	No significant	0	0.01	0.02	0.01	No significant														1	235574	0	4.24495e-06	0	14524	0	0	0	9568	0	0	0	17082	0	0	0	20926	0
4	997336	rs757179185	G	A	c.1651-1G>A		c.1651-1G>A	splice acceptor	avaliação	yes	ENST00000247933	most probably affecting splicing/Potential alteration of splicing	0.08	0.98	0	0.37	Pathogenic													LC LoF	1	236316	0	4.23162e-06	0	14592	0	0	0	9588	0	0	0	17080	0	0	0	21174	0
4	997337	rs778877259	G	A	p.Val551Ile	p.Val551Ile	c.1651G>A	missense	avaliação	no									1	0	0	0	0	1	possibly damaging	Not deleterious	Neutral	Tolerated	Neutral		1	236332	0	4.23134e-06	0	14590	0	0	0	9590	0	0	1	17080	0	5.8548e-05	0	21184	0
4	997337	rs778877259	G	C	p.Val551Leu	p.Val551Leu	c.1651G>C	missense	avaliação	no									1	0	0	0	0	1	probably damaging	Not deleterious	Neutral	Tolerated	Neutral		4	236332	0	1.69253e-05	0	14590	0	0	0	9590	0	0	0	17080	0	0	0	21184	0
4	997340	rs745630845	A	T	p.Thr552Ser	p.Thr552Ser	c.1654A>T	missense	avaliação	no									0	0	0	0	0	0	benign	Not deleterious	Neutral	Tolerated	Neutral		2	236672	0	8.45051e-06	0	14618	0	0	0	9594	0	0	0	17086	0	0	0	21338	0
4	997342	.	G	A	p.Thr552Thr	p.Thr552Thr	c.1656G>A	synonymous	tipo	no																					2	236862	0	8.44374e-06	0	14640	0	0	0	9598	0	0	0	17098	0	0	0	21420	0
4	997343	rs150008131	C	G	p.Arg553Gly	p.Arg553Gly	c.1657C>G	missense	avaliação	no									0	0	0	0	0	0	benign	Not deleterious	Neutral	Tolerated	Neutral		1	236868	0	4.22176e-06	0	14638	0	0	0	9600	0	0	0	17100	0	0	0	21424	0
4	997343	rs150008131	C	T	p.Arg553Trp	p.Arg553Trp	c.1657C>T	missense	avaliação	no									1	0	0	0	0	1	possibly damaging	Not deleterious	Neutral	Tolerated	Neutral		1	110870	0	9.01957e-06	0	8000	0	0				#DIV/0!	0	7230	0	0	0	4464	0
4	997344	.	G	T	p.Arg553Leu	p.Arg553Leu	c.1658G>T	missense	avaliação	no									0	0	0	1	0	1	benign	Not deleterious	Neutral	Damaging	Neutral		1	111388	0	8.97763e-06	0	8136	0	0				#DIV/0!	0	7288	0	0	0	4624	0
4	997345	rs768223340	G	A	p.Arg553Arg	p.Arg553Arg	c.1659G>A	synonymous	tipo	no																					1	237104	0	4.21756e-06	0	14654	0	0	0	9600	0	0	0	17110	0	0	0	21482	0
4	997350	.	G	A	p.Arg555His	p.Arg555His	c.1664G>A	missense	avaliação	no									1	0	0	0	0	1	possibly damaging	Not deleterious	Neutral	Tolerated	Neutral		1	112656	0	8.87658e-06	0	7962	0	0				#DIV/0!	0	7214	0	0	0	4422	0
4	997351	rs761466989	C	T	p.Arg555Arg	p.Arg555Arg	c.1665C>T	synonymous	tipo	no																					6	237508	0	2.52623e-05	0	14710	0	0	0	9610	0	0	0	17110	0	0	0	21648	0
4	997352	.	G	T	p.Ala556Ser	p.Ala556Ser	c.1666G>T	missense	avaliação	no									1	0	0	0	0	1	possibly damaging	Not deleterious	Neutral	Tolerated	Neutral		1	113022	0	8.84783e-06	0	7760	0	0				#DIV/0!	2	7192	0	0.000278087	0	4248	0
4	997353	rs774960712	C	T	p.Ala556Val	p.Ala556Val	c.1667C>T	missense	avaliação	no									0	0	0	0	0	0	benign	Not deleterious	Neutral	Tolerated	Neutral		2	237656	0	8.41552e-06	0	14730	0	0	0	9614	0	0	0	17112	0	0	0	21702	0
4	997359	rs759777644	C	T	p.Pro558Leu	p.Pro558Leu	c.1673C>T	missense	avaliação	no									0	0	1	0	0	1	benign	Not deleterious	Deleterious	Tolerated	Neutral		3	237960	0	1.26072e-05	0	14754	0	0	0	9604	0	0	0	17126	0	0	0	21826	0
4	997360	rs767943753	C	A	p.Pro558Pro	p.Pro558Pro	c.1674C>A	synonymous	tipo	no																					3	238006	0	1.26047e-05	0	14766	0	0	0	9614	0	0	0	17124	0	0	0	21850	0
4	997363	.	G	C	p.Leu559Leu	p.Leu559Leu	c.1677G>C	synonymous	tipo	no																					1	238080	0	4.20027e-06	0	14766	0	0	0	9614	0	0	0	17124	0	0	0	21868	0
4	997364	.	A	C	p.Thr560Pro	p.Thr560Pro	c.1678A>C	missense	avaliação	max									1	0	1	1	1	4	probably damaging	Not deleterious	Deleterious	Damaging	Disease		1	238068	0	4.20048e-06	0	14758	0	0	0	9614	0	0	0	17124	0	0	0	21884	0
4	997367	rs752800292	C	A	p.Gln561Lys	p.Gln561Lys	c.1681C>A	missense	avaliação	no									0	0	0	0	0	0	benign	Not deleterious	Neutral	Tolerated	Neutral		2	238218	0	8.39567e-06	0	14778	0	0	0	9616	0	0	2	17130	0	0.000116754	0	21938	0
4	997371	.	G	A	p.Gly562Glu	p.Gly562Glu	c.1685G>A	missense	avaliação	no									1	0	1	0	0	2	probably damaging	Not deleterious	Deleterious	Tolerated	Neutral		1	30866	0	3.23981e-05	0	8686	0	0	0	302	0	0	0	1618	0	0	0	3488	0
4	997378	rs749848297	G	A	p.Leu564Leu	p.Leu564Leu	c.1692G>A	synonymous	tipo	no																					1	238450	0	4.19375e-06	0	14788	0	0	0	9618	0	0	0	17144	0	0	0	22046	0
4	997379	.	G	A	p.Val565Ile	p.Val565Ile	c.1693G>A	missense	avaliação	no									0	0	0	0	0	0	benign	Not deleterious	Neutral	Tolerated	Neutral		1	238466	0	4.19347e-06	0	14790	0	0	0	9614	0	0	0	17144	0	0	0	22048	0
4	997379	.	G	T	p.Val565Phe	p.Val565Phe	c.1693G>T	missense	avaliação	no									0	0	0	0	0	0	benign	Not deleterious	Neutral	Tolerated	Neutral		1	238466	0	4.19347e-06	0	14790	0	0	0	9614	0	0	0	17144	0	0	0	22048	0
4	997380	rs371671953	T	C	p.Val565Ala	p.Val565Ala	c.1694T>C	missense	avaliação	no									0	0	0	0	0	0	benign	Not deleterious	Neutral	Tolerated	Neutral		3	238450	0	1.25813e-05	0	14792	0	0	0	9614	0	0	0	17144	0	0	0	22048	0
4	997384	.	G	C	p.Leu566Leu	p.Leu566Leu	c.1698G>C	synonymous	tipo	no																					2	238470	0	8.3868e-06	1	14800	0	6.75676e-05	0	9616	0	0	0	17142	0	0	0	22036	0
4	997393	rs764370443	G	A	p.Ser569Ser	p.Ser569Ser	c.1707G>A	synonymous	tipo	no																					5	269312	0	1.85658e-05	1	23466	0	4.26148e-05	0	9918	0	0	0	18758	0	0	0	25540	0
4	997395	rs753905054	A	G	p.Asp570Gly	p.Asp570Gly	c.1709A>G	missense	avaliação	max									1	0	1	1	1	4	probably damaging	Not deleterious	Deleterious	Damaging	Disease		1	238508	0	4.19273e-06	1	14780	0	6.7659e-05	0	9616	0	0	0	17142	0	0	0	22074	0
4	997401	rs757379402	A	G	p.His572Arg	p.His572Arg	c.1715A>G	missense	avaliação	no									0	0	0	0	0	0	benign	Not deleterious	Neutral	Tolerated	Neutral		8	238412	0	3.35554e-05	0	14772	0	0	0	9610	0	0	8	17136	0	0.000466853	0	22044	0
4	997402	.	C	G	p.His572Gln	p.His572Gln	c.1716C>G	missense	avaliação	no									1	0	0	0	0	1	possibly damaging	Not deleterious	Neutral	Tolerated	Neutral		2	269256	0	7.42788e-06	0	23452	0	0	0	9912	0	0	0	18754	0	0	0	25526	0
4	997403	rs146588560	G	A	p.Val573Met	p.Val573Met	c.1717G>A	missense	avaliação	no									1	0	0	1	0	2	probably damaging	Not deleterious	Neutral	Damaging	Neutral		1	238354	0	4.19544e-06	0	14764	0	0	0	9608	0	0	0	17134	0	0	0	22028	0
4	997403	rs146588560	G	T	p.Val573Leu	p.Val573Leu	c.1717G>T	missense	avaliação	no									1	0	0	0	0	1	possibly damaging	Not deleterious	Neutral	Tolerated	Neutral		5	238354	0	2.09772e-05	0	14764	0	0	0	9608	0	0	0	17134	0	0	0	22028	0
4	997405	rs750407993	G	A	p.Val573Val	p.Val573Val	c.1719G>A	synonymous	tipo	no																					5	269216	0	1.85724e-05	0	23460	0	0	0	9912	0	0	5	18756	0	0.000266581	0	25514	0
4	997408	.	C	T	p.Gly574Gly	p.Gly574Gly	c.1722C>T	synonymous	tipo	no																					1	30840	0	3.24254e-05	0	8678	0	0	0	302	0	0	0	1620	0	0	0	3490	0
4	997416	rs173356864	G	C	c.1727+3G>C		c.1727+3G>C	splice region	avaliação	yes	ENST00000247933	most probably affecting splicing	0.01	0.01	0.07	0.56	Pathogenic														1	238036	0	4.20105e-06	0	14740	0	0	0	9608	0	0	0	17132	0	0	0	21928	0
4	997420	.	G	C	c.1727+7G>C		c.1727+7G>C	splice region	avaliação	max	ENST00000247933	No significant	0	0.15	0.05	0.85	Pathogenic														1	237710	0	4.20681e-06	0	14708	0	0	0	9592	0	0	0	17136	0	0	0	21826	0
4	997421	rs758081616	A	G	c.1727+8A>G		c.1727+8A>G	splice region	avaliação	max	ENST00000247933	No significant	0.02	0.44	0.1	0.88	Pathogenic														1	237726	0	4.20652e-06	0	14710	0	0	0	9594	0	0	0	17136	0	0	0	21820	0
4	997422	rs771420258	G	A	n.1838+5G>Aâ€		n.1838+5G>A	splice region non-canonical	tipo	no	ENST00000247933	Unprocessed mutant	0	0.11	0.03	0.9	Pathogenic														1	237686	0	4.20723e-06	0	14706	0	0	0	9590	0	0	0	17134	0	0	0	21812	0
4	997422	rs771420258	G	T	n.1838+5G>Tâ€		n.1838+5G>T	splice region non-canonical	tipo	no	ENST00000247933	Unprocessed mutant	0.01	0.13	0.04	0.9	Pathogenic														2	237686	0	8.41446e-06	0	14706	0	0	0	9590	0	0	0	17134	0	0	0	21812	0
4	997424	.	G	C	n.1838+7G>Câ€		n.1838+7G>C	splice region non-canonical	tipo	no	ENST00000247933	Unprocessed mutant	0.03	0.01	0.04	0.01	No significant														1	237624	0	4.20833e-06	0	14702	0	0	0	9586	0	0	0	17136	0	0	0	21760	0
4	997425	rs367982520	G	C	n.1838+8G>Câ€		n.1838+8G>C	splice region non-canonical	tipo	no	ENST00000247933	Unprocessed mutant	0.01	0	0.05	0.01	No significant														1	237526	0	4.21007e-06	0	14702	0	0	0	9582	0	0	0	17128	0	0	0	21730	0
4	997425	.	G	A	n.1838+8G>A‰ÛÊ		n.1838+8G>A	missense non-canonical	tipo	no																					1	114336	0	8.74615e-06	0	8588	0	0				#DIV/0!	0	7974	0	0	0	4474	0
4	997427	rs781039620	G	A			n.133G>A	non coding transcript exon	posição	no																					6	268106	0	2.23792e-05	1	23366	0	4.27972e-05	0	9880	0	0	1	18754	0	5.3322e-05	0	25100	0
4	997430	.	G	T			n.136G>T	non coding transcript exon	posição	no																					1	30844	0	3.24212e-05	0	8692	0	0	0	302	0	0	0	1618	0	0	0	3490	0
4	997430	.	GCCC	G			n.138_140delCCC	non coding transcript exon	posição	no																					1	30844	0	3.24212e-05	1	8692	0	0.000115048	0	302	0	0	0	1618	0	0	0	3490	0
4	997432	.	C	G			n.138C>G	non coding transcript exon	posição	no																					1	113944	0	8.77624e-06	0	1412	0	0				#DIV/0!	0	844	0	0	0	214	0
4	997434	rs769457425	C	G			n.140C>G	non coding transcript exon	posição	no																					1	236936	0	4.22055e-06	0	14642	0	0	0	9568	0	0	1	17128	0	5.83839e-05	0	21542	0
4	997437	rs774669082	C	T			n.143C>T	non coding transcript exon	posição	no																					1	236874	0	4.22165e-06	0	14636	0	0	0	9564	0	0	0	17126	0	0	0	21538	0
4	997438	rs746397595	C	T			n.144C>T	non coding transcript exon	posição	no																					1	236764	0	4.22362e-06	1	14624	0	6.83807e-05	0	9566	0	0	0	17118	0	0	0	21486	0
4	997442	rs529848329	G	A			n.148G>A	non coding transcript exon	posição	no																					7	236304	0	2.96229e-05	0	14556	0	0	0	9564	0	0	0	17102	0	0	0	21362	0
4	997442	rs529848329	G	C			n.148G>C	non coding transcript exon	posição	no																					17	267168	0	6.36304e-05	0	23256	0	0	0	9866	0	0	0	18722	0	0	0	24854	0
4	997443	.	C	G			n.149C>G	non coding transcript exon	posição	no																					3	236202	0	1.2701e-05	0	14536	0	0	0	9562	0	0	0	17104	0	0	0	21372	0
4	997445	rs202038683	T	A			n.151T>A	non coding transcript exon	posição	no																					61	266786	0	0.000228648	0	23176	0	0	0	9850	0	0	59	18720	0	0.00315171	0	24846	0
4	997446	.	G	A			n.152G>A	non coding transcript exon	posição	no																					1	30886	0	3.23771e-05	0	8698	0	0	0	302	0	0	0	1618	0	0	0	3490	0
4	997456	rs754226632	AGGTCCCTG	A			n.169_176delTGGGTCCC	non coding transcript exon	posição	no																					12	233210	0	5.14558e-05	0	14294	0	0	0	9462	0	0	0	17024	0	0	0	20920	0
4	997457	rs764282292	G	C			n.163G>C	non coding transcript exon	posição	no																					3	231336	0	1.29682e-05	0	14066	0	0	0	9464	0	0	0	16928	0	0	0	20566	0
4	997459	.	T	A			n.165T>A	non coding transcript exon	posição	no																					1	231424	0	4.32107e-06	0	14070	0	0	0	9466	0	0	0	16926	0	0	0	20596	0
4	997465	rs776881961	G	T			n.171G>T	non coding transcript exon	posição	no																					4	230640	0	1.7343e-05	0	14028	0	0	0	9438	0	0	0	16892	0	0	0	20498	0
4	997470	.	C	T			n.176C>T	non coding transcript exon	posição	no																					1	30854	0	3.24107e-05	0	8696	0	0	0	302	0	0	1	1618	0	0.000618047	0	3492	0
4	997485	rs2305488	T	G			n.191T>G	non coding transcript exon	posição	no																					5170	30754	469	0.168108	1849	8664	212	0.213412	42	302	4	0.139073	345	1610	36	0.214286	532	3486	43
4	997488	rs2305489	G	T			n.194G>T	non coding transcript exon	posição	no																					1315	30808	39	0.0426837	159	8700	2	0.0182759	43	302	1	0.142384	11	1618	0	0.00679852	104	3488	0
4	997500	rs537908440	C	T			n.206C>T	non coding transcript exon	posição	no																					4	30852	0	0.000129651	0	8700	0	0	0	302	0	0	0	1620	0	0	0	3492	0
4	997522	rs568142163	C	G			c.1727+109C>G	intron	posição	no																					3	30852	0	9.72384e-05	3	8702	0	0.000344748	0	302	0	0	0	1618	0	0	0	3490	0
4	997524	rs141046991	C	A			c.1727+111C>A	intron	posição	no																					38	30878	0	0.00123065	38	8704	0	0.00436581	0	302	0	0	0	1620	0	0	0	3490	0
4	997534	.	G	C			c.1727+121G>C	intron	posição	no																					1	30830	0	3.24359e-05	1	8696	0	0.000114995	0	302	0	0	0	1618	0	0	0	3486	0
4	997535	.	C	T			c.1727+122C>T	intron	posição	no																					12	30866	0	0.000388777	1	8694	0	0.000115022	0	302	0	0	0	1620	0	0	0	3490	0
4	997544	.	C	T			c.1727+131C>T	intron	posição	no																					2	30876	0	6.47752e-05	2	8708	0	0.000229674	0	302	0	0	0	1620	0	0	0	3492	0
4	997564	.	CTG	C			c.1727+154_1727+155delTG	intron	posição	no																					1	30852	0	3.24128e-05	1	8696	0	0.000114995	0	302	0	0	0	1620	0	0	0	3488	0
4	997577	rs553642970	G	A			c.1727+164G>A	intron	posição	no																					1	30768	0	3.25013e-05	1	8678	0	0.000115234	0	302	0	0	0	1618	0	0	0	3484	0
4	997584	rs539050480	C	T			c.1727+171C>T	intron	posição	no																					5	30820	0	0.000162232	5	8692	0	0.000575242	0	302	0	0	0	1620	0	0	0	3488	0
4	997749	rs761843437	C	T			c.1728-51C>T	intron	posição	no																					2	245314	0	8.15282e-06	0	15276	0	0	0	9840	0	0	1	17240	0	5.80046e-05	0	22286	0
4	997753	.	T	G			c.1728-47T>G	intron	posição	no																					1	245476	0	4.07372e-06	0	15274	0	0	0	9842	0	0	0	17240	0	0	0	22288	0
4	997755	rs527939818	A	C			c.1728-45A>C	intron	posição	no																					1	245528	0	4.07286e-06	0	15276	0	0	0	9842	0	0	0	17242	0	0	0	22290	0
4	997756	rs750271541	G	A			c.1728-44G>A	intron	posição	no																					1	245564	0	4.07226e-06	0	15278	0	0	0	9842	0	0	0	17244	0	0	0	22292	0
4	997757	rs200854215	G	A			c.1728-43G>A	intron	posição	no																					51	276240	0	0.000184622	3	23910	0	0.000125471	0	10144	0	0	0	18848	0	0	2	25768	0
4	997759	.	C	T			c.1728-41C>T	intron	posição	no																					1	245588	0	4.07186e-06	0	15276	0	0	0	9842	0	0	0	17244	0	0	0	22290	0
4	997760	rs371429915	T	C			c.1728-40T>C	intron	posição	no																					1	245664	0	4.0706e-06	1	15278	0	6.54536e-05	0	9842	0	0	0	17244	0	0	0	22298	0
4	997761	rs766284520	G	A			c.1728-39G>A	intron	posição	no																					2	245678	0	8.14074e-06	0	15280	0	0	0	9844	0	0	2	17244	0	0.000115982	0	22296	0
4	997768	rs751376999	C	T			c.1728-32C>T	intron	posição	no																					3	245772	0	1.22064e-05	0	15286	0	0	0	9842	0	0	0	17244	0	0	0	22298	0
4	997772	rs754859839	A	G			c.1728-28A>G	intron	posição	no																					1	245864	0	4.06729e-06	0	15292	0	0	0	9844	0	0	0	17244	0	0	0	22296	0
4	997774	rs780949772	C	T			c.1728-26C>T	intron	posição	no																					1	245858	0	4.06739e-06	0	15292	0	0	0	9844	0	0	0	17244	0	0	0	22298	0
4	997777	.	T	C			c.1728-23T>C	intron	posição	no																					2	276478	0	7.23385e-06	0	23906	0	0	0	10144	0	0	0	18830	0	0	0	25780	0
4	997778	rs747823365	G	A			c.1728-22G>A	intron	posição	no																					1	245924	0	4.0663e-06	0	15294	0	0	0	9844	0	0	0	17244	0	0	0	22300	0
4	997779	.	T	C			c.1728-21T>C	intron	posição	no																					1	245926	0	4.06626e-06	0	15294	0	0	0	9844	0	0	0	17244	0	0	0	22300	0
4	997784	rs755519015	G	C			c.1728-16G>C	intron	posição	no																					1	245940	0	4.06603e-06	0	15296	0	0	0	9840	0	0	0	17244	0	0	0	22298	0
4	997787	rs764889867	C	T			c.1728-13C>T	intron	posição	no																					3	245952	0	1.21975e-05	0	15294	0	0	0	9844	0	0	0	17244	0	0	0	22300	0
4	997789	rs199997489	G	C			c.1728-11G>C	intron	posição	no																					68	276536	0	0.000245899	0	23882	0	0	0	10146	0	0	0	18838	0	0	64	25782	0
4	997791	rs374775605	C	T			c.1728-9C>T	intron	posição	no																					9	276558	0	3.25429e-05	1	23872	0	4.18901e-05	0	10148	0	0	0	18828	0	0	0	25782	0
4	997796	rs775914231	C	T	c.1728-4C>T		c.1728-4C>T	splice region	avaliação	no	ENST00000247933	No significant	0	0	0.01	0	No significant														1	246024	0	4.06464e-06	0	15294	0	0	0	9846	0	0	0	17246	0	0	0	22300	0
4	997797	.	C	G	c.1728-3C>G		c.1728-3C>G	splice region	avaliação	yes	ENST00000247933	most probably affecting splicing	0.66	0.04	0.01	0.03	Pathogenic														1	246030	0	4.06454e-06	0	15294	0	0	0	9846	0	0	0	17246	0	0	0	22300	0
4	997797	.	C	T	c.1728-3C>T		c.1728-3C>T	splice region	avaliação	no	ENST00000247933	No significant	0	0.01	0	0.02	No significant														1	30632	0	3.26456e-05	0	8618	0	0	0	302	0	0	1	1590	0	0.000628931	0	3480	0
4	997803	rs747346287	C	T	p.Cys577Cys	p.Cys577Cys	c.1731C>T	synonymous	tipo	no																					1	246090	0	4.06355e-06	0	15294	0	0	0	9846	0	0	0	17246	0	0	0	22300	0
4	997806	rs769042694	G	C	p.Leu578Leu	p.Leu578Leu	c.1734G>C	synonymous	tipo	no																					7	246104	0	2.84433e-05	0	15296	0	0	0	9846	0	0	0	17246	0	0	0	22300	0
4	997815	rs776787370	C	G	p.Tyr581Ter	p.Tyr581Ter	c.1743C>G	stop gained	tipo	yes																					4	246124	0	1.6252e-05	0	15296	0	0	0	9846	0	0	3	17246	0	0.000173953	0	22298	0
4	997816	rs762037549	G	A	p.Glu582Lys	p.Glu582Lys	c.1744G>A	missense	avaliação	max									1	0	1	1	1	4	probably damaging	Not deleterious	Deleterious	Damaging	Disease		3	276622	0	1.08451e-05	2	23864	0	8.38082e-05	0	10148	0	0	0	18824	0	0	0	25778	0
4	997823	rs141304503	A	G	p.Gln584Arg	p.Gln584Arg	c.1751A>G	missense	avaliação	no									1	0	0	0	0	1	possibly damaging	Not deleterious	Neutral	Tolerated	Neutral		2	246148	0	8.12519e-06	0	15298	0	0	0	9846	0	0	0	17246	0	0	0	22300	0
4	997824	rs773337787	G	C	p.Gln584His	p.Gln584His	c.1752G>C	missense	avaliação	no									1	0	0	0	0	1	probably damaging	Not deleterious	Neutral	Tolerated	Neutral		2	246152	0	8.12506e-06	0	15298	0	0	0	9846	0	0	0	17246	0	0	0	22300	0
4	997827	.	C	T	p.Phe585Phe	p.Phe585Phe	c.1755C>T	synonymous	tipo	no																					2	246154	0	8.12499e-06	0	15300	0	0	0	9844	0	0	0	17246	0	0	0	22300	0
4	997829	rs187833337	C	T	p.Ser586Phe	p.Ser586Phe	c.1757C>T	missense	avaliação	max									1	0	1	1	1	4	probably damaging	Not deleterious	Deleterious	Damaging	Disease		21	276716	0	7.58901e-05	14	23878	0	0.000586314	0	10150	0	0	0	18834	0	0	0	25784	0
4	997830	rs766308077	T	C	p.Ser586Ser	p.Ser586Ser	c.1758T>C	synonymous	tipo	no																					1	246176	0	4.06213e-06	0	15298	0	0	0	9848	0	0	0	17246	0	0	0	22300	0
4	997834	.	G	A	p.Asp588Asn	p.Asp588Asn	c.1762G>A	missense	avaliação	no									0	0	0	0	0	0	benign	Not deleterious	Neutral	Tolerated	Neutral		1	246166	0	4.0623e-06	0	15300	0	0	0	9848	0	0	0	17246	0	0	0	22300	0
4	997836	rs751577725	C	T	p.Asp588Asp	p.Asp588Asp	c.1764C>T	synonymous	tipo	no																					4	246170	0	1.62489e-05	0	15300	0	0	0	9848	0	0	4	17246	0	0.000231938	0	22300	0
4	997837	rs144941693	G	A	p.Gly589Ser	p.Gly589Ser	c.1765G>A	missense	avaliação	no									0	0	0	0	0	0	benign	Not deleterious	Neutral	Tolerated	Neutral		60	276664	0	0.00021687	5	23878	0	0.000209398	0	10150	0	0	0	18836	0	0	0	25776	0
4	997837	rs144941693	G	C	p.Gly589Arg	p.Gly589Arg	c.1765G>C	missense	avaliação	no									1	0	1	0	0	2	possibly damaging	Not deleterious	Deleterious	Tolerated	Neutral		1	246160	0	4.0624e-06	0	15300	0	0	0	9848	0	0	0	17246	0	0	0	22298	0
4	997837	rs144941693	G	T	p.Gly589Cys	p.Gly589Cys	c.1765G>T	missense	avaliação	no									0	0	1	1	0	2	benign	Not deleterious	Deleterious	Damaging	Neutral		1	246160	0	4.0624e-06	0	15300	0	0	0	9848	0	0	0	17246	0	0	0	22298	0
4	997839	rs752327610	T	A	p.Gly589Gly	p.Gly589Gly	c.1767T>A	synonymous	tipo	no																					4	246162	0	1.62495e-05	0	15300	0	0	0	9848	0	0	4	17246	0	0.000231938	0	22300	0
4	997843	rs398123257	G	A	p.Ala591Thr	p.Ala591Thr	c.1771G>A	missense	avaliação	no									0	0	0	0	0	0	benign	Not deleterious	Neutral	Tolerated	Neutral		4	246166	0	1.62492e-05	0	15298	0	0	0	9848	0	0	0	17244	0	0	0	22300	0
4	997844	rs138826105	C	T	p.Ala591Val	p.Ala591Val	c.1772C>T	missense	avaliação	no									0	0	0	0	0	0	benign	Not deleterious	Neutral	Tolerated	Neutral		4	276682	0	1.4457e-05	3	23860	0	0.000125733	0	10150	0	0	0	18842	0	0	0	25778	0
4	997845	rs148894462	G	A	p.Ala591Ala	p.Ala591Ala	c.1773G>A	synonymous	tipo	no																					36	276636	0	0.000130135	1	23830	0	4.19639e-05	27	10150	0	0.0026601	0	18842	0	0	2	25772	0
4	997845	rs148894462	G	T	p.Ala591Ala	p.Ala591Ala	c.1773G>T	synonymous	tipo	no																					1	246156	0	4.06246e-06	0	15300	0	0	0	9848	0	0	0	17244	0	0	0	22298	0
4	997848	rs372033248	C	T	p.Tyr592Tyr	p.Tyr592Tyr	c.1776C>T	synonymous	tipo	no																					5	246162	0	2.03118e-05	0	15300	0	0	0	9848	0	0	0	17244	0	0	0	22300	0
4	997853	rs143621769	C	G	p.Pro594Arg	p.Pro594Arg	c.1781C>G	missense	avaliação	no									0	0	0	0	0	0	benign	Not deleterious	Neutral	Tolerated	Neutral		2	246162	0	8.12473e-06	1	15300	0	6.53595e-05	0	9846	0	0	0	17244	0	0	0	22298	0
4	997853	rs143621769	C	T	p.Pro594Leu	p.Pro594Leu	c.1781C>T	missense	avaliação	no									0	0	0	0	0	0	benign	Not deleterious	Neutral	Tolerated	Neutral		15	276764	0	5.41978e-05	14	23876	0	0.000586363	0	10148	0	0	0	18850	0	0	0	25772	0
4	997854	rs781543137	G	A	p.Pro594Pro	p.Pro594Pro	c.1782G>A	synonymous	tipo	no																					15	276696	0	5.42111e-05	4	23858	0	0.000167659	0	10148	0	0	2	18848	0	0.000106112	0	25772	0
4	997854	rs781543137	G	T	p.Pro594Pro	p.Pro594Pro	c.1782G>T	synonymous	tipo	no																					1	246154	0	4.0625e-06	1	15300	0	6.53595e-05	0	9846	0	0	0	17244	0	0	0	22298	0
4	997855	.	G	C	p.Val595Leu	p.Val595Leu	c.1783G>C	missense	avaliação	no									0	0	0	1	0	1	benign	Not deleterious	Neutral	Damaging	Neutral		1	246170	0	4.06223e-06	0	15300	0	0	0	9846	0	0	0	17244	0	0	0	22300	0
4	997857	rs748579220	C	T	p.Val595Val	p.Val595Val	c.1785C>T	synonymous	tipo	no																					2	246164	0	8.12466e-06	0	15302	0	0	0	9846	0	0	0	17244	0	0	0	22300	0
4	997860	.	C	T	p.Ser596Ser	p.Ser596Ser	c.1788C>T	synonymous	tipo	no																					1	246156	0	4.06246e-06	0	15302	0	0	0	9846	0	0	0	17242	0	0	0	22298	0
4	997866	rs770035538	G	A	p.Lys598Lys	p.Lys598Lys	c.1794G>A	synonymous	tipo	no																					2	246146	0	8.12526e-06	0	15300	0	0	0	9846	0	0	1	17242	0	5.79979e-05	0	22298	0
4	997867	rs773345479	C	T	p.Pro599Ser	p.Pro599Ser	c.1795C>T	missense	avaliação	no									0	0	0	0	0	0	benign	Not deleterious	Neutral	Tolerated	Neutral		1	246146	0	4.06263e-06	0	15300	0	0	0	9846	0	0	0	17242	0	0	0	22300	0
4	997872	rs763047621	G	A	p.Ser600Ser	p.Ser600Ser	c.1800G>A	synonymous	tipo	no																					14	246120	0	5.68828e-05	0	15296	0	0	0	9846	0	0	0	17242	0	0	0	22298	0
4	997872	rs763047621	G	C	p.Ser600Ser	p.Ser600Ser	c.1800G>C	synonymous	tipo	no																					1	30702	0	3.25712e-05	0	8638	0	0	0	302	0	0	0	1606	0	0	0	3480	0
4	997874	rs200089576	C	T	p.Thr601Ile	p.Thr601Ile	c.1802C>T	missense	avaliação	no									0	0	0	0	0	0	benign	Not deleterious	Neutral	Tolerated	Neutral		4	276868	0	1.44473e-05	0	23948	0	0	3	10148	0	0.000295625	0	18854	0	0	0	25780	0
4	997875	rs774370803	C	G	p.Thr601Thr	p.Thr601Thr	c.1803C>G	synonymous	tipo	no																					1	246116	0	4.06312e-06	0	15296	0	0	0	9846	0	0	0	17242	0	0	0	22298	0
4	997875	rs774370803	C	T	p.Thr601Thr	p.Thr601Thr	c.1803C>T	synonymous	tipo	no																					2	276880	0	7.22335e-06	0	23964	0	0	0	10148	0	0	0	18854	0	0	0	25774	0
4	997884	rs151322682	C	G	p.Leu604Leu	p.Leu604Leu	c.1812C>G	synonymous	tipo	no																					1	120734	0	8.28267e-06	1	10064	0	9.93641e-05				#DIV/0!	1	8528	0	0.000117261	0	6484	0
4	997888	rs547144863	G	T	p.Val606Leu	p.Val606Leu	c.1816G>T	missense	avaliação	no									0	0	0	0	0	0	benign	Not deleterious	Neutral	Tolerated	Neutral		1	246084	0	4.06365e-06	1	15294	0	6.53851e-05	0	9846	0	0	0	17242	0	0	0	22298	0
4	997889	.	T	C	p.Val606Ala	p.Val606Ala	c.1817T>C	missense	avaliação	no									0	0	0	0	0	0	benign	Not deleterious	Neutral	Tolerated	Neutral		2	246072	0	8.1277e-06	0	15290	0	0	0	9846	0	0	0	17242	0	0	0	22296	0
4	997890	.	G	A	p.Val606Val	p.Val606Val	c.1818G>A	synonymous	tipo	no																					1	246048	0	4.06425e-06	0	15290	0	0	0	9846	0	0	0	17240	0	0	0	22288	0
4	997893	rs752523518	C	T	p.Phe607Phe	p.Phe607Phe	c.1821C>T	synonymous	tipo	no																					3	246032	0	1.21935e-05	0	15288	0	0	0	9846	0	0	3	17240	0	0.000174014	0	22286	0
4	997899	rs760440572	A	T	c.1827A>T	p.Pro609Pro	c.1827A>T	splice region	avaliação	max	ENST00000247933	Potential alteration of splicing	0.01	0.11	0.33	0.17	No significant														1	245944	0	4.06597e-06	0	15280	0	0	0	9840	0	0	0	17240	0	0	0	22280	0
4	997900	.	G	C	p.Asp610His	p.Asp610His	c.1828G>C	missense	avaliação	no									1	0	0	0	0	1	possibly damaging	Not deleterious	Neutral	Tolerated	Neutral		1	245942	0	4.066e-06	0	15280	0	0	0	9840	0	0	0	17240	0	0	0	22282	0
4	997904	rs370221627	C	G	c.1828+4C>G		c.1828+4C>G	splice region	avaliação	no	ENST00000247933	No significant	0	0.01	0.08	0.01	No significant														1	245850	0	4.06752e-06	0	15274	0	0	0	9836	0	0	1	17240	0	5.80046e-05	0	22268	0
4	997904	rs370221627	C	T	c.1828+4C>T		c.1828+4C>T	splice region	avaliação	no	ENST00000247933	No significant	0.01	0.03	0.22	0.01	No significant														10	245850	0	4.06752e-05	4	15274	0	0.000261883	0	9836	0	0	0	17240	0	0	0	22268	0
4	997905	rs565649151	G	A	c.1828+5G>A		c.1828+5G>A	splice region	avaliação	max	ENST00000247933	most probably affecting splicing	0.02	0.08	0.3	0.07	No significant														24	276666	0	8.67472e-05	0	23960	0	0	0	10138	0	0	23	18854	0	0.0012199	0	25760	0
4	997906	rs778409525	C	T	c.1828+6C>T		c.1828+6C>T	splice region	avaliação	no	ENST00000247933	No significant	0.03	0.01	0	0.38	No significant														1	245872	0	4.06716e-06	0	15276	0	0	0	9836	0	0	1	17242	0	5.79979e-05	0	22278	0
4	997907	.	C	T	c.1828+7C>T		c.1828+7C>T	splice region	avaliação	no	ENST00000247933	No significant	0.01	0	0	0.05	No significant														1	245850	0	4.06752e-06	0	15270	0	0	0	9834	0	0	0	17240	0	0	0	22282	0
4	997909	.	A	C			c.1828+9A>C	intron	posição	no																					1	245814	0	4.06812e-06	0	15270	0	0	0	9834	0	0	0	17240	0	0	0	22274	0
4	997910	rs201851203	C	G			c.1828+10C>G	intron	posição	no																					2	276642	0	7.22956e-06	0	23964	0	0	0	10134	0	0	0	18856	0	0	0	25756	0
4	997912	rs757706681	A	AC			c.1828+15dupC	intron	posição	no																					2	245790	0	8.13703e-06	0	15268	0	0	0	9834	0	0	0	17242	0	0	0	22276	0
4	997915	rs374581052	C	T			c.1828+15C>T	intron	posição	no																					10	276604	0	3.61528e-05	6	23972	0	0.000250292	0	10132	0	0	0	18854	0	0	0	25746	0
4	997916	rs368043087	G	A			c.1828+16G>A	intron	posição	no																					6	245700	0	2.442e-05	0	15268	0	0	0	9826	0	0	3	17240	0	0.000174014	0	22214	0
4	997917	.	C	A			c.1828+17C>A	intron	posição	no																					1	245692	0	4.07014e-06	0	15262	0	0	0	9826	0	0	0	17240	0	0	0	22244	0
4	997921	rs748513580	C	T			c.1828+21C>T	intron	posição	no																					1	245674	0	4.07043e-06	0	15256	0	0	0	9828	0	0	0	17240	0	0	0	22236	0
4	997923	rs770086038	T	C			c.1828+23T>C	intron	posição	no																					3	245650	0	1.22125e-05	0	15258	0	0	0	9826	0	0	0	17240	0	0	0	22228	0
4	997925	.	G	C			c.1828+25G>C	intron	posição	no																					1	30864	0	3.24002e-05	0	8714	0	0	0	302	0	0	0	1612	0	0	0	3484	0
4	997929	rs372273068	C	T			c.1828+29C>T	intron	posição	no																					6	245506	0	2.44393e-05	0	15254	0	0	0	9820	0	0	0	17240	0	0	0	22196	0
4	997930	rs749484091	G	A			c.1828+30G>A	intron	posição	no																					5	276366	0	1.8092e-05	0	23960	0	0	0	10122	0	0	0	18854	0	0	4	25664	0
4	997930	rs749484091	G	C			c.1828+30G>C	intron	posição	no																					2	245492	0	8.1469e-06	0	15254	0	0	0	9820	0	0	0	17240	0	0	0	22176	0
4	997931	.	G	C			c.1828+31G>C	intron	posição	no																					1	245430	0	4.07448e-06	0	15246	0	0	0	9818	0	0	0	17240	0	0	0	22150	0
4	997939	rs774565261	A	G			c.1828+39A>G	intron	posição	no																					1	245386	0	4.07521e-06	0	15246	0	0	0	9820	0	0	0	17238	0	0	0	22176	0
4	997942	.	C	G			c.1828+42C>G	intron	posição	no																					1	245294	0	4.07674e-06	0	15238	0	0	0	9816	0	0	0	17238	0	0	0	22162	0
4	997942	.	C	T			c.1828+42C>T	intron	posição	no																					2	245294	0	8.15348e-06	0	15238	0	0	0	9816	0	0	0	17238	0	0	0	22162	0
4	997949	rs759743747	C	A			c.1828+49C>A	intron	posição	no																					14	245112	0	5.71167e-05	0	15224	0	0	0	9814	0	0	0	17236	0	0	0	22098	0
4	997949	rs759743747	C	T			c.1828+49C>T	intron	posição	no																					1	245112	0	4.07977e-06	0	15224	0	0	0	9814	0	0	0	17236	0	0	0	22098	0
4	997950	rs772108902	T	C			c.1828+50T>C	intron	posição	no																					2	245100	0	8.15993e-06	0	15222	0	0	0	9814	0	0	0	17238	0	0	0	22090	0
4	997952	.	A	T			c.1828+52A>T	intron	posição	no																					1	245066	0	4.08053e-06	0	15206	0	0	0	9812	0	0	0	17238	0	0	0	22098	0
4	997969	rs373861020	G	A			c.1828+69G>A	intron	posição	no																					11	30908	0	0.000355895	0	8708	0	0	0	302	0	0	11	1618	0	0.00679852	0	3492	0
4	997975	.	C	T			c.1829-73C>T	intron	posição	no																					1	30886	0	3.23771e-05	1	8706	0	0.000114863	0	302	0	0	0	1612	0	0	0	3492	0
4	997978	.	G	A			c.1829-70G>A	intron	posição	no																					2	30906	0	6.47124e-05	0	8716	0	0	0	302	0	0	2	1616	0	0.00123762	0	3492	0
4	998001	rs374225977	C	T			c.1829-47C>T	intron	posição	no																					56	273314	0	0.000204893	2	23862	0	8.38153e-05	0	10128	0	0	1	18782	0	5.32425e-05	0	23948	0
4	998002	rs140566243	G	A			c.1829-46G>A	intron	posição	no																					317	273380	0	0.00115956	282	23858	0	0.0118199	0	10128	0	0	0	18774	0	0	0	23994	0
4	998003	rs575131651	G	A			c.1829-45G>A	intron	posição	no																					1	242322	0	4.12674e-06	1	15166	0	6.5937e-05	0	9820	0	0	0	17156	0	0	0	20350	0
4	998014	rs753475207	G	A			c.1829-34G>A	intron	posição	no																					4	272874	0	1.46588e-05	0	23854	0	0	0	10130	0	0	2	18770	0	0.000106553	0	23516	0
4	998018	rs752629755	C	T			c.1829-30C>T	intron	posição	no																					36	241964	0	0.000148782	0	15162	0	0	0	9830	0	0	0	17154	0	0	0	19952	0
4	998019	rs754827612	G	A			c.1829-29G>A	intron	posição	no																					4	242006	0	1.65285e-05	0	15166	0	0	0	9828	0	0	0	17152	0	0	0	19982	0
4	998020	rs749922352	G	C			c.1829-28G>C	intron	posição	no																					5	272952	0	1.83182e-05	0	23878	0	0	0	10130	0	0	5	18768	0	0.000266411	0	23482	0
4	998021	rs201025068	T	C			c.1829-27T>C	intron	posição	no																					1	241988	0	4.13244e-06	0	15166	0	0	0	9830	0	0	0	17156	0	0	0	19962	0
4	998023	rs767971432	G	A			c.1829-25G>A	intron	posição	no																					1	241958	0	4.13295e-06	0	15164	0	0	0	9830	0	0	0	17156	0	0	0	19900	0
4	998025	.	C	T			c.1829-23C>T	intron	posição	no																					1	119372	0	8.37717e-06	0	194	0	0				#DIV/0!	0	136	0	0	0	2	0
4	998029	rs779536867	CAT	C			c.1829-18_1829-17delAT	intron	posição	no																					2	242038	0	8.26317e-06	0	15168	0	0	0	9832	0	0	0	17162	0	0	0	19902	0
4	998032	.	G	A			c.1829-16G>A	intron	posição	no																					1	30854	0	3.24107e-05	0	8700	0	0	0	302	0	0	0	1614	0	0	0	3484	0
4	998034	.	C	A			c.1829-14C>A	intron	posição	no																					2	241924	0	8.26706e-06	0	15164	0	0	0	9828	0	0	0	17158	0	0	0	19792	0
4	998035	rs756441262	C	A			c.1829-13C>A	intron	posição	no																					3	242042	0	1.23945e-05	0	15166	0	0	0	9830	0	0	0	17162	0	0	0	19858	0
4	998035	rs756441262	C	T			c.1829-13C>T	intron	posição	no																					1	242042	0	4.13151e-06	0	15166	0	0	0	9830	0	0	0	17162	0	0	0	19858	0
4	998036	rs749726061	C	T			c.1829-12C>T	intron	posição	no																					1	242120	0	4.13018e-06	0	15168	0	0	0	9830	0	0	0	17162	0	0	0	19914	0
4	998042	.	C	G	c.1829-6C>G		c.1829-6C>G	splice region	avaliação	no	ENST00000247933	No significant	0.04	0.01	0	0.01	No significant														1	242310	0	4.12694e-06	0	15176	0	0	0	9830	0	0	0	17166	0	0	0	19978	0
4	998044	rs757535645	C	G	c.1829-4C>G		c.1829-4C>G	splice region	avaliação	no	ENST00000247933	No significant	0.01	0.12	0	0.01	No significant														1	242382	0	4.12572e-06	0	15174	0	0	0	9832	0	0	0	17170	0	0	0	20018	0
4	998044	rs757535645	C	T	c.1829-4C>T		c.1829-4C>T	splice region	avaliação	no	ENST00000247933	No significant	0	0.01	0	0	No significant														1	242382	0	4.12572e-06	0	15174	0	0	0	9832	0	0	0	17170	0	0	0	20018	0
4	998047	rs745915863	G	A	c.1829-1G>A		c.1829-1G>A	splice acceptor	avaliação	yes	ENST00000247933	most probably affecting splicing	0.27	0.99	0.02	0	Pathogenic														6	273344	0	2.19504e-05	0	23864	0	0	0	10138	0	0	0	18784	0	0	0	23538	0
4	998050	rs772313310	A	G	p.Thr611Ala	p.Thr611Ala	c.1831A>G	missense	avaliação	no									0	0	0	0	0	0	benign	Not deleterious	Neutral	Tolerated	Neutral		1	242656	0	4.12106e-06	0	15180	0	0	0	9836	0	0	0	17172	0	0	0	20160	0
4	998051	.	C	T	p.Thr611Ile	p.Thr611Ile	c.1832C>T	missense	avaliação	no									1	0	0	0	0	1	possibly damaging	Not deleterious	Neutral	Tolerated	Neutral		1	242672	0	4.12079e-06	0	15184	0	0	0	9836	0	0	0	17174	0	0	0	20186	0
4	998052	.	A	C	p.Thr611Thr	p.Thr611Thr	c.1833A>C	synonymous	tipo	no																					1	242726	0	4.11987e-06	0	15188	0	0	0	9836	0	0	0	17174	0	0	0	20214	0
4	998053	.	G	A	p.Gly612Ser	p.Gly612Ser	c.1834G>A	missense	avaliação	no									0	0	0	0	0	0	benign	Not deleterious	Neutral	Tolerated	Neutral		1	242776	0	4.11902e-06	0	15190	0	0	0	9834	0	0	0	17174	0	0	0	20246	0
4	998054	.	G	A	p.Gly612Asp	p.Gly612Asp	c.1835G>A	missense	avaliação	no									0	0	0	0	0	0	benign	Not deleterious	Neutral	Tolerated	Neutral		1	242780	0	4.11896e-06	0	15192	0	0	0	9834	0	0	0	17172	0	0	0	20242	0
4	998055	.	T	G	p.Gly612Gly	p.Gly612Gly	c.1836T>G	synonymous	tipo	no																					1	242682	0	4.12062e-06	0	15188	0	0	0	9832	0	0	1	17172	0	5.82343e-05	0	20220	0
4	998056	rs553282198	G	A	p.Ala613Thr	p.Ala613Thr	c.1837G>A	missense	avaliação	no									0	0	0	0	0	0	benign	Not deleterious	Neutral	Tolerated	Neutral		3	242702	0	1.23608e-05	0	15192	0	0	0	9832	0	0	0	17170	0	0	0	20164	0
4	998060	.	T	A	p.Val614Asp	p.Val614Asp	c.1841T>A	missense	avaliação	max									1	0	1	1	1	4	possibly damaging	Not deleterious	Deleterious	Damaging	Disease		1	30796	0	3.24717e-05	1	8686	0	0.000115128	0	302	0	0	0	1612	0	0	0	3488	0
4	998063	.	C	G	p.Ser615Cys	p.Ser615Cys	c.1844C>G	missense	avaliação	max									1	0	0	1	1	3	probably damaging	Not deleterious	Neutral	Damaging	Disease		1	243048	0	4.11441e-06	0	15190	0	0	0	9830	0	0	0	17184	0	0	0	20382	0
4	998064	.	T	G	p.Ser615Ser	p.Ser615Ser	c.1845T>G	synonymous	tipo	no																					1	243114	0	4.1133e-06	0	15192	0	0	0	9830	0	0	0	17186	0	0	0	20416	0
4	998073	rs746936485	C	T	p.Tyr618Tyr	p.Tyr618Tyr	c.1854C>T	synonymous	tipo	no																					1	243428	0	4.10799e-06	0	15200	0	0	0	9830	0	0	0	17190	0	0	0	20588	0
4	998074	rs121965031	C	T	p.Arg619Ter	p.Arg619Ter	c.1855C>T	stop gained	last exon	max																					4	243418	0	1.64326e-05	0	15198	0	0	0	9830	0	0	0	17190	0	0	0	20618	0
4	998074	.	C	A	p.Arg619Arg	p.Arg619Arg	c.1855C>A	synonymous	tipo	no																					1	119432	0	8.37297e-06	0	10038	0	0				#DIV/0!	0	8524	0	0	0	6474	0
4	998075	rs372137794	G	A	p.Arg619Gln	p.Arg619Gln	c.1856G>A	missense	Homo	no									1	0	1	1	1	4	probably damaging	Not deleterious	Deleterious	Damaging	Disease		150	274328	1	0.000546791	0	23876	0	0	0	10132	0	0	1	18802	0	5.31858e-05	0	24176	0
4	998080	rs121965025	C	G	p.Arg621Gly	p.Arg621Gly	c.1861C>G	missense	Homo	no									1	0	1	1	1	4	possibly damaging	Not deleterious	Deleterious	Damaging	Disease		71	274568	1	0.000258588	0	23886	0	0	0	10132	0	0	0	18812	0	0	7	24312	0
4	998080	rs121965025	C	T	p.Arg621Ter	p.Arg621Ter	c.1861C>T	stop gained	last exon	max																					6	243746	0	2.46158e-05	0	15200	0	0	0	9830	0	0	0	17198	0	0	0	20828	0
4	998081	rs762399936	G	A	p.Arg621Gln	p.Arg621Gln	c.1862G>A	missense	avaliação	no									1	0	0	0	1	2	possibly damaging	Not deleterious	Neutral	Tolerated	Disease		5	243730	0	2.05145e-05	0	15202	0	0	0	9830	0	0	0	17200	0	0	0	20830	0
4	998082	rs762586	A	C	p.Arg621Arg	p.Arg621Arg	c.1863A>C	synonymous	tipo	no																					12	274672	0	4.36885e-05	10	23878	0	0.000418796	0	10132	0	0	0	18814	0	0	0	24462	0
4	998084	rs375422485	C	T	p.Ala622Val	p.Ala622Val	c.1865C>T	missense	avaliação	max									1	0	1	0	1	3	probably damaging	Not deleterious	Deleterious	Tolerated	Disease		2	274720	0	7.28014e-06	0	23886	0	0	0	10132	0	0	2	18812	0	0.000106315	0	24490	0
4	998085	.	C	T	p.Ala622Ala	p.Ala622Ala	c.1866C>T	synonymous	tipo	no																					1	244014	0	4.09813e-06	0	15206	0	0	0	9830	0	0	0	17202	0	0	0	21072	0
4	998086	rs753180581	C	G	p.Leu623Val	p.Leu623Val	c.1867C>G	missense	avaliação	no									0	0	0	0	0	0	benign	Not deleterious	Neutral	Tolerated	Neutral		1	244026	0	4.09792e-06	0	15204	0	0	0	9830	0	0	0	17204	0	0	0	21068	0
4	998091	.	C	T	p.Asp624Asp	p.Asp624Asp	c.1872C>T	synonymous	tipo	no																					2	30816	0	6.49013e-05	2	8682	0	0.000230362	0	302	0	0	0	1616	0	0	0	3484	0
4	998095	.	T	A	p.Trp626Arg	p.Trp626Arg	c.1876T>A	missense	avaliação	yes									1	1	1	1	1	5	probably damaging	Disease	Deleterious	Damaging	Disease		1	30804	0	3.24633e-05	0	8680	0	0	0	302	0	0	0	1610	0	0	0	3486	0
4	998096	.	G	A	p.Trp626Ter	p.Trp626Ter	c.1877G>A	stop gained	last exon	max																					1	244298	0	4.09336e-06	0	15208	0	0	0	9822	0	0	0	17206	0	0	0	21258	0
4	998101	rs756572099	C	T	p.Arg628Ter	p.Arg628Ter	c.1882C>T	stop gained	last exon	max																					5	244282	0	2.04681e-05	0	15214	0	0	0	9820	0	0	2	17200	0	0.000116279	0	21294	0
4	998102	rs200448421	G	A	p.Arg628Gln	p.Arg628Gln	c.1883G>A	missense	avaliação	no									1	0	0	0	1	2	possibly damaging	Not deleterious	Neutral	Tolerated	Disease		1	244354	0	4.09242e-06	1	15218	0	6.57117e-05	0	9824	0	0	0	17198	0	0	0	21306	0
4	998102	rs200448421	G	C	p.Arg628Pro	p.Arg628Pro	c.1883G>C	missense	avaliação	yes									1	1	1	1	1	5	probably damaging	Disease	Deleterious	Damaging	Disease		1	244354	0	4.09242e-06	1	15218	0	6.57117e-05	0	9824	0	0	0	17198	0	0	0	21306	0
4	998102	rs200448421	G	T	p.Arg628Leu	p.Arg628Leu	c.1883G>T	missense	avaliação	max									1	0	1	1	1	4	possibly damaging	Not deleterious	Deleterious	Damaging	Disease		1	244354	0	4.09242e-06	0	15218	0	0	0	9824	0	0	1	17198	0	5.81463e-05	0	21306	0
4	998117	.	C	G	p.Ser633Trp	p.Ser633Trp	c.1898C>G	missense	avaliação	max									1	0	1	1	1	4	probably damaging	Not deleterious	Deleterious	Damaging	Disease		1	244584	0	4.08857e-06	0	15206	0	0	0	9818	0	0	0	17214	0	0	0	21488	0
4	998117	.	C	T	p.Ser633Leu	p.Ser633Leu	c.1898C>T	missense	avaliação	yes									1	1	1	1	1	5	probably damaging	Disease	Deleterious	Damaging	Disease		3	244584	0	1.22657e-05	0	15206	0	0	0	9818	0	0	0	17214	0	0	0	21488	0
4	998118	rs546148833	G	A	p.Ser633Ser	p.Ser633Ser	c.1899G>A	synonymous	tipo	no																					3	244560	0	1.22669e-05	1	15206	0	6.57635e-05	1	9818	0	0.000101854	0	17214	0	0	0	21470	0
4	998118	rs546148833	G	C	p.Ser633Ser	p.Ser633Ser	c.1899G>C	synonymous	tipo	no																					1	244560	0	4.08898e-06	1	15206	0	6.57635e-05	0	9818	0	0	0	17214	0	0	0	21470	0
4	998128	.	C	G	p.Pro637Ala	p.Pro637Ala	c.1909C>G	missense	avaliação	no									0	0	0	0	0	0	benign	Not deleterious	Neutral	Tolerated	Neutral		1	244588	0	4.08851e-06	0	15210	0	0	0	9818	0	0	0	17216	0	0	0	21474	0
4	998129	rs371369206	C	T	p.Pro637Leu	p.Pro637Leu	c.1910C>T	missense	avaliação	no									0	0	0	0	0	0	benign	Not deleterious	Neutral	Tolerated	Neutral		16	275552	0	5.80653e-05	0	23902	0	0	0	10120	0	0	0	18832	0	0	0	25054	0
4	998130	rs780005721	G	A	p.Pro637Pro	p.Pro637Pro	c.1911G>A	synonymous	tipo	no																					14	275416	0	5.08322e-05	0	23874	0	0	0	10118	0	0	5	18832	0	0.000265506	0	24974	0
4	998131	rs747181335	T	C	p.Tyr638His	p.Tyr638His	c.1912T>C	missense	avaliação	no									1	0	0	0	0	1	probably damaging	Not deleterious	Neutral	Tolerated	Neutral		2	244708	0	8.17301e-06	0	15202	0	0	0	9818	0	0	0	17216	0	0	0	21570	0
4	998133	rs768467230	C	G	p.Tyr638Ter	p.Tyr638Ter	c.1914C>G	stop gained	last exon	max																				LC LoF	1	244610	0	4.08814e-06	0	15196	0	0	0	9818	0	0	0	17216	0	0	0	21502	0
4	998133	rs768467230	C	T	p.Tyr638Tyr	p.Tyr638Tyr	c.1914C>T	synonymous	tipo	no																					1	244610	0	4.08814e-06	0	15196	0	0	0	9818	0	0	0	17216	0	0	0	21502	0
4	998134	rs191468075	C	T	p.Leu639Leu	p.Leu639Leu	c.1915C>T	synonymous	tipo	no																					1	244644	0	4.08757e-06	1	15190	0	6.58328e-05	0	9818	0	0	0	17216	0	0	0	21542	0
4	998136	rs769599616	G	C	p.Leu639Leu	p.Leu639Leu	c.1917G>C	synonymous	tipo	no																					1	244656	0	4.08737e-06	0	15192	0	0	0	9818	0	0	0	17214	0	0	0	21534	0
4	998143	.	C	T	p.Pro642Ser	p.Pro642Ser	c.1924C>T	missense	avaliação	no									0	0	0	1	0	1	benign	Not deleterious	Neutral	Damaging	Neutral		1	244614	0	4.08807e-06	0	15186	0	0	0	9822	0	0	0	17216	0	0	0	21496	0
4	998148	rs147163995	G	A	p.Val643Val	p.Val643Val	c.1929G>A	synonymous	tipo	no																					3	244450	0	1.22724e-05	1	15180	0	6.58762e-05	0	9820	0	0	0	17210	0	0	0	21376	0
4	998148	rs147163995	G	C	p.Val643Val	p.Val643Val	c.1929G>C	synonymous	tipo	no																					8	244450	0	3.27265e-05	0	15180	0	0	0	9820	0	0	0	17210	0	0	0	21376	0
4	998150	.	C	T	p.Pro644Leu	p.Pro644Leu	c.1931C>T	missense	avaliação	no									0	0	0	1	0	1	benign	Not deleterious	Neutral	Damaging	Neutral		1	30896	0	3.23666e-05	0	8712	0	0	0	302	0	0	0	1622	0	0	0	3488	0
4	998153	rs766119385	G	A	p.Arg645Lys	p.Arg645Lys	c.1934G>A	missense	avaliação	no									0	0	0	0	0	0	benign	Not deleterious	Neutral	Tolerated	Neutral		1	244490	0	4.09015e-06	0	15174	0	0	0	9818	0	0	0	17214	0	0	0	21404	0
4	998154	rs570293502	AG	A	p.Pro648HisfsTer?	p.Pro648HisfsTer?	c.1938delG	frameshift	last exon	no								neutral												LC LoF	2	244472	0	8.1809e-06	0	15176	0	0	0	9820	0	0	0	17208	0	0	0	21386	0
4	998155	rs531602352	G	C	p.Gly646Arg	p.Gly646Arg	c.1936G>C	missense	avaliação	no									0	0	0	1	0	1	benign	Not deleterious	Neutral	Damaging	Neutral		19	244434	0	7.77306e-05	0	15172	0	0	0	9820	0	0	0	17208	0	0	0	21352	0
4	998156	.	G	GGCCCCCATCC	p.Pro650AlafsTer12	p.Pro650AlafsTer12	c.1938_1947dupGCCCCCATCC	frameshift	last exon	max								damaging												LC LoF	1	244416	0	4.09139e-06	0	15172	0	0	0	9820	0	0	0	17208	0	0	0	21356	0
4	998157	.	G	A	p.Gly646Gly	p.Gly646Gly	c.1938G>A	synonymous	tipo	no																					1	118966	0	8.40576e-06	0	9938	0	0				#DIV/0!	0	8490	0	0	0	6336	0
4	998158	.	C	T	p.Pro647Ser	p.Pro647Ser	c.1939C>T	missense	avaliação	no									0	0	0	1	0	1	benign	Not deleterious	Neutral	Damaging	Neutral		1	30902	0	3.23604e-05	0	8710	0	0	0	302	0	0	0	1620	0	0	0	3492	0
4	998160	rs764473896	C	G	p.Pro647Pro	p.Pro647Pro	c.1941C>G	synonymous	tipo	no																					2	275190	0	7.26771e-06	2	23876	0	8.37661e-05	0	10120	0	0	0	18822	0	0	0	24758	0
4	998161	rs754403276	C	T	p.Pro648Ser	p.Pro648Ser	c.1942C>T	missense	avaliação	no									0	0	0	1	0	1	benign	Not deleterious	Neutral	Damaging	Neutral		1	244276	0	4.09373e-06	0	15162	0	0	0	9820	0	0	0	17202	0	0	0	21270	0
4	998165	rs762223172	C	T	p.Ser649Phe	p.Ser649Phe	c.1946C>T	missense	avaliação	no									0	0	0	1	0	1	benign	Not deleterious	Neutral	Damaging	Neutral		3	244152	0	1.22874e-05	0	15152	0	0	0	9812	0	0	0	17206	0	0	0	21190	0
4	998168	rs751132616	C	T	p.Pro650Leu	p.Pro650Leu	c.1949C>T	missense	avaliação	no									1	0	0	1	0	2	possibly damaging	Not deleterious	Neutral	Damaging	Neutral		9	243998	0	3.68855e-05	0	15144	0	0	0	9812	0	0	4	17200	0	0.000232558	1	21102	0
4	998169	rs112884255	G	A	p.Pro650Pro	p.Pro650Pro	c.1950G>A	synonymous	tipo	no																					2	243874	0	8.20096e-06	0	15146	0	0	0	9808	0	0	1	17198	0	5.81463e-05	0	21012	0
4	998171	.	G	A	p.Gly651Asp	p.Gly651Asp	c.1952G>A	missense	avaliação	no									0	0	0	0	0	0	benign	Not deleterious	Neutral	Tolerated	Neutral		1	118720	0	8.42318e-06	0	5568	0	0				#DIV/0!	0	5234	0	0	0	1938	0
4	998174	rs372305229	A	G	p.Asn652Ser	p.Asn652Ser	c.1955A>G	missense	avaliação	no									0	0	0	1	0	1	benign	Not deleterious	Neutral	Damaging	Neutral		5	274970	0	1.81838e-05	5	23858	0	0.000209573	0	10114	0	0	0	18824	0	0	0	24598	0
4	998178	.	A	G	p.Pro653Pro	p.Pro653Pro	c.1959A>G	synonymous	tipo	no																					1	243992	0	4.0985e-06	0	15148	0	0	0	9812	0	0	0	17204	0	0	0	21040	0
4	998181	.	A	G	p.Ter654TrpextTer?	p.Ter654TrpextTer?	c.1962A>G	stop lost	last exon	max																					1	118576	0	8.43341e-06	1	9018	0	0.000110889				#DIV/0!	0	8276	0	0	0	5222	0
4	998182	rs751569705	G	A			c.*1G>A	3' UTR	posição	no																					2	243820	0	8.20277e-06	0	15140	0	0	0	9812	0	0	0	17200	0	0	0	20892	0
4	998182	rs751569705	G	C			c.*1G>C	3' UTR	posição	no																					1	243820	0	4.10139e-06	0	15140	0	0	0	9812	0	0	0	17200	0	0	0	20892	0
4	998184	rs780941939	C	T			c.*3C>T	3' UTR	posição	no																					5	243764	0	2.05116e-05	0	15132	0	0	0	9808	0	0	0	17200	0	0	0	20854	0
4	998201	rs369225996	G	A			c.*20G>A	3' UTR	posição	no																					28	273686	0	0.000102307	0	23802	0	0	5	10108	0	0.000494658	0	18802	0	0	5	23586	0
4	998202	rs769510661	G	A			c.*21G>A	3' UTR	posição	no																					3	242652	0	1.23634e-05	0	15076	0	0	0	9806	0	0	0	17182	0	0	0	19996	0
4	998204	rs777539521	T	G			c.*23T>G	3' UTR	posição	no																					1	242574	0	4.12245e-06	0	15074	0	0	0	9804	0	0	0	17174	0	0	0	19972	0
4	998204	.	T	C			c.*23T>C	3' UTR	posição	no																					1	117946	0	8.47846e-06	0	188	0	0				#DIV/0!	0	132	0	0	0	0	0
4	998207	.	C	T			c.*26C>T	3' UTR	posição	no																					1	117816	0	8.48781e-06	0	2924	0	0				#DIV/0!	2	4144	0	0.000482625	0	1238	0
4	998216	rs373448614	C	T			c.*35C>T	3' UTR	posição	no																					13	271758	0	4.78367e-05	0	23748	0	0	0	10086	0	0	0	18758	0	0	0	22362	0
4	998217	rs771638166	G	A			c.*36G>A	3' UTR	posição	no																					13	240804	0	5.39858e-05	0	15022	0	0	0	9790	0	0	0	17142	0	0	0	18846	0
4	998223	.	C	T			c.*42C>T	3' UTR	posição	no																					2	240146	0	8.32827e-06	0	14998	0	0	0	9790	0	0	0	17112	0	0	0	18472	0
4	998226	rs561852043	C	G			c.*45C>G	3' UTR	posição	no																					2	30944	0	6.46329e-05	0	8716	0	0	0	300	0	0	0	1622	0	0	0	3494	0
4	998226	.	C	T			c.*45C>T	3' UTR	posição	no																					1	116792	0	8.56223e-06	0	2732	0	0				#DIV/0!	0	3808	0	0	0	1128	0
4	998227	rs762417195	G	A			c.*46G>A	3' UTR	posição	no																					5	239216	0	2.09016e-05	0	14946	0	0	0	9774	0	0	0	17092	0	0	0	18044	0
4	998228	rs765914932	A	G			c.*47A>G	3' UTR	posição	no																					1	239202	0	4.18057e-06	0	14920	0	0	0	9774	0	0	1	17094	0	5.85001e-05	0	18036	0
4	998230	rs750806141	C	T			c.*49C>T	3' UTR	posição	no																					13	238772	0	5.44452e-05	0	14906	0	0	0	9770	0	0	0	17090	0	0	0	17910	0
4	998234	.	G	A			c.*53G>A	3' UTR	posição	no																					1	30922	0	3.23394e-05	0	8712	0	0	0	302	0	0	0	1622	0	0	0	3490	0
4	998236	.	C	T			c.*55C>T	3' UTR	posição	no																					1	30940	0	3.23206e-05	0	8718	0	0	0	302	0	0	0	1622	0	0	0	3490	0
4	998246	.	C	G			c.*65C>G	3' UTR	posição	no																					1	30934	0	3.23269e-05	0	8714	0	0	0	302	0	0	1	1620	0	0.000617284	0	3494	0
4	998247	rs529309396	C	G			c.*66C>G	3' UTR	posição	no																					3	30940	0	9.69619e-05	3	8716	0	0.000344195	0	302	0	0	0	1622	0	0	0	3492	0
4	998291	.	TTTA	T				3' UTR	posição	no																					4	30932	0	0.000129316	4	8724	0	0.000458505	0	302	0	0	0	1622	0	0	0	3484	0
4	998293	.	T	C			c.*112T>C	3' UTR	posição	no																					1	30938	0	3.23227e-05	0	8722	0	0	0	302	0	0	1	1622	0	0.000616523	0	3490	0
4	998311	.	C	T			c.*130C>T	3' UTR	posição	no																					1	30930	0	3.23311e-05	0	8722	0	0	0	302	0	0	0	1622	0	0	0	3486	0
[truncated: 6 more rows]
[truncated: 17 more columns]

## Sheet: IDS
Chrom	Position	RSID	Reference	Alternate	Consequence	Protein Consequence	Transcript Consequence	Annotation	Criterion	Consider Pathogenic?	Trancript	HSF	DS_AG	DS_AL	DS_DG	DS_DL	SpliceAI	SIFT INFRAME	Polyphen2	MutPred	PROVEAN	SIFT	REVEL	Soma	Polyphen2	MutPred	PROVEAN	SIFT	REVEL	Flags	Allele Count	Allele Number	Number of Homozygotes	Number of Hemizygotes	Allele Frequency	Allele Count African	Allele Number African	Homozygote Count African	Allele Frequency African	Allele Count Ashkenazi Jewish	Allele Number Ashkenazi Jewish	Homozygote Count Ashkenazi Jewish	Allele Frequency Ashkenazi Jewish	Allele Count East Asian	Allele Number East Asian	Homozygote Count East Asian	Allele Frequency East Asian	Allele Count European (Finnish)	Allele Number European (Finnish)
X	148558466	rs782133638	T	C				downstream gene	Position	no																					41	21823	0	17	0.001879	41	5941	0		0	189	0		0	1049	0		0	2666
X	148558533	.	T	G			c.*5744A>C	3' UTR	Position	no																					5	21868	0	2	0.0002286	5	5948	0		0	187	0		0	1055	0		0	2658
X	148558548	.	A	G			c.*5729T>C	3' UTR	Position	no																					3	21873	0	1	0.0001372	3	5944	0		0	189	0		0	1050	0		0	2655
X	148558558	rs184747634	C	T			c.*5719G>A	3' UTR	Position	no																					36	21838	0	7	0.001649	3	5944	0		0	187	0		0	1041	0		4	2656
X	148558579	rs5936288	C	A			c.*5698G>T	3' UTR	Position	no																					2346	21649	110	782	0.1084	319	5918	6		34	184	1		17	1047	0		277	2641
X	148558580	rs5936289	T	G			c.*5697A>C	3' UTR	Position	no																					2454	21657	114	821	0.1133	421	5916	10		34	183	1		17	1051	0		277	2642
X	148558583	.	T	A			c.*5694A>T	3' UTR	Position	no																					1	21854	0	0	0.0458	0	5953	0		0	188	0		1	1055	0		0	2648
X	148558594	.	A	G			c.*5683T>C	3' UTR	Position	no																					1	21779	0	1	0.0459	0	5925	0		0	187	0		1	1055	0		0	2640
X	148558600	.	G	A			c.*5677C>T	3' UTR	Position	no																					3	21771	0	1	0.0001378	1	5910	0		0	187	0		0	1052	0		0	2635
X	148558606	rs782704645	G	A			c.*5671C>T	3' UTR	Position	no																					7	21761	0	4	0.0003217	0	5904	0		2	187	0		4	1050	0		0	2638
X	148558747	.	C	T			c.*5530G>A	3' UTR	Position	no																					6	21752	0	1	0.0002758	6	5904	0		0	190	0		0	1054	0		0	2654
X	148558752	rs377294012	A	G			c.*5525T>C	3' UTR	Position	no																					1	21768	0	0	0.0459	1	5913	0		0	187	0		0	1058	0		0	2657
X	148558871	.	A	G			c.*5406T>C	3' UTR	Position	no																					1	21705	0	0	0.0461	0	5890	0		0	185	0		0	1053	0		0	2655
X	148558897	rs112421996	T	C			c.*5380A>G	3' UTR	Position	no																					26	21777	0	12	0.001194	23	5931	0		0	186	0		0	1055	0		0	2660
X	148558925	.	C	T			c.*5352G>A	3' UTR	Position	no																					1	21668	0	1	0.0462	0	5884	0		0	184	0		1	1047	0		0	2660
X	148558947	rs139517444	T	C			c.*5330A>G	3' UTR	Position	no																					119	21734	2	33	0.005475	119	5902	2		0	187	0		0	1051	0		0	2662
X	148558993	.	G	T			c.*5284C>A	3' UTR	Position	no																					1	21723	0	1	0.046	0	5920	0		0	189	0		0	1053	0		0	2656
X	148559024	.	C	T			c.*5253G>A	3' UTR	Position	no																					1	21813	0	1	0.0458	1	5945	0		0	191	0		0	1054	0		0	2661
X	148559042	.	AT	A			c.*5234delA	3' UTR	Position	no																					1	21827	0	0	0.0458	1	5944	0		0	190	0		0	1054	0		0	2659
X	148559059	rs6641316	A	G			c.*5218T>C	3' UTR	Position	no																					10	21856	1	4	0.0004575	0	5960	0		0	185	0		10	1053	1		0	2662
X	148559064	rs73640664	A	G			c.*5213T>C	3' UTR	Position	no																					244	21801	2	87	0.01119	242	5935	2		0	186	0		0	1049	0		0	2660
X	148559097	.	T	C			c.*5180A>G	3' UTR	Position	no																					1	21861	0	0	0.0457	0	5978	0		0	188	0		0	1051	0		0	2656
X	148559103	.	T	C			c.*5174A>G	3' UTR	Position	no																					1	21774	0	0	0.0459	0	5959	0		0	188	0		0	1039	0		0	2647
X	148559153	.	AAAACCC	A			c.*5118_*5123delGGGTTT	3' UTR	Position	no																					1	21877	0	0	0.0457	1	5982	0		0	189	0		0	1061	0		0	2656
X	148559157	.	C	T			c.*5120G>A	3' UTR	Position	no																					2	21853	0	1	0.0915	1	5969	0		0	191	0		0	1064	0		0	2656
X	148559165	rs5936290	C	T			c.*5112G>A	3' UTR	Position	no																					2357	21652	109	825	0.1089	314	5923	7		37	185	1		18	1051	0		282	2657
X	148559166	.	G	A			c.*5111C>T	3' UTR	Position	no																					1	21817	0	1	0.0458	1	5976	0		0	189	0		0	1053	0		0	2660
X	148559185	rs781978500	CTG	C			c.*5090_*5091delCA	3' UTR	Position	no																					2	21843	0	0	0.0916	1	5996	0		0	187	0		0	1053	0		0	2665
X	148559219	.	T	C			c.*5058A>G	3' UTR	Position	no																					1	21765	0	1	0.046	1	5975	0		0	189	0		0	1052	0		0	2660
X	148559223	.	T	C			c.*5054A>G	3' UTR	Position	no																					1	21741	0	0	4.6e-05	1	5971	0		0	187	0		0	1055	0		0	2653
X	148559257	rs369925793	C	T			c.*5020G>A	3' UTR	Position	no																					1	21701	0	1	0.0461	1	5943	0		0	187	0		0	1051	0		0	2658
X	148559267	.	C	CAGT			c.*5007_*5009dupACT	3' UTR	Position	no																					1	21750	0	0	0.046	1	5931	0		0	192	0		0	1055	0		0	2667
X	148559287	.	A	G			c.*4990T>C	3' UTR	Position	no																					2	21692	0	1	9.22e-05	2	5911	0		0	191	0		0	1055	0		0	2660
X	148559320	.	T	G			c.*4957A>C	3' UTR	Position	no																					1	21556	0	0	0.0464	0	5862	0		0	191	0		0	1036	0		0	2647
X	148559321	.	G	A			c.*4956C>T	3' UTR	Position	no																					2	21541	0	2	0.0929	0	5852	0		0	189	0		0	1036	0		0	2650
X	148559328	rs185029794	C	A			c.*4949G>T	3' UTR	Position	no																					1	21479	0	1	0.0466	1	5807	0		0	188	0		0	1035	0		0	2647
X	148559328	rs185029794	C	G			c.*4949G>C	3' UTR	Position	no																					1	21479	0	0	0.0466	0	5807	0		0	188	0		0	1035	0		0	2647
X	148559329	.	G	A			c.*4948C>T	3' UTR	Position	no																					1	21529	0	0	0.0465	0	5836	0		0	189	0		1	1038	0		0	2650
X	148559331	.	T	C			c.*4946A>G	3' UTR	Position	no																					2	21440	0	1	0.0933	2	5812	0		0	188	0		0	1029	0		0	2645
X	148559334	.	G	A			c.*4943C>T	3' UTR	Position	no																					1	21566	0	1	0.0464	0	5850	0		0	188	0		1	1029	0		0	2656
X	148559394	rs190167885	G	A			c.*4883C>T	3' UTR	Position	no																					1	21551	0	0	4.64e-05	0	5842	0		0	188	0		0	1031	0		0	2656
X	148559438	.	T	C			c.*4839A>G	3' UTR	Position	no																					1	21473	0	0	0.0466	0	5819	0		0	187	0		0	1023	0		0	2655
X	148559449	.	TCCA	T			c.*4825_*4827delTGG	3' UTR	Position	no																					1	21518	0	1	0.0465	0	5848	0		0	188	0		0	1027	0		0	2658
X	148559460	rs181363237	G	A			c.*4817C>T	3' UTR	Position	no																					18	21521	0	7	0.0008364	18	5850	0		0	188	0		0	1028	0		0	2654
X	148559463	.	C	A			c.*4814G>T	3' UTR	Position	no																					1	21566	0	0	0.0464	0	5864	0		0	189	0		0	1026	0		0	2655
X	148559476	.	C	T			c.*4801G>A	3' UTR	Position	no																					3	21522	0	0	0.0001394	0	5850	0		0	189	0		3	1024	0		0	2653
X	148559618	.	G	A			c.*4659C>T	3' UTR	Position	no																					2	21551	0	1	9.28e-05	1	5849	0		0	190	0		0	1039	0		0	2637
X	148559632	rs782459389	G	A			c.*4645C>T	3' UTR	Position	no																					2	21635	0	0	0.0924	0	5872	0		0	189	0		0	1057	0		0	2650
X	148559660	rs377465027	C	T			c.*4617G>A	3' UTR	Position	no																					1	21519	0	1	0.0465	1	5834	0		0	187	0		0	1049	0		0	2649
X	148559675	.	C	T			c.*4602G>A	3' UTR	Position	no																					1	21602	0	0	0.0463	1	5860	0		0	189	0		0	1046	0		0	2651
X	148559681	.	G	A			c.*4596C>T	3' UTR	Position	no																					2	21627	0	1	0.0925	0	5895	0		0	189	0		2	1051	0		0	2649
X	148559694	.	T	C			c.*4583A>G	3' UTR	Position	no																					1	21585	0	1	0.0463	0	5866	0		0	189	0		0	1040	0		0	2651
X	148559710	.	G	A			c.*4567C>T	3' UTR	Position	no																					1	21566	0	0	0.0464	1	5845	0		0	188	0		0	1050	0		0	2647
X	148559724	.	A	G			c.*4553T>C	3' UTR	Position	no																					2	21666	0	1	0.0923	2	5887	0		0	190	0		0	1045	0		0	2653
X	148559731	rs782721372	C	T			c.*4546G>A	3' UTR	Position	no																					1	21600	0	1	4.63e-05	0	5859	0		0	189	0		0	1033	0		0	2649
X	148559735	.	G	T			c.*4542C>A	3' UTR	Position	no																					1	21591	0	0	0.0463	0	5871	0		0	188	0		0	1037	0		1	2649
X	148559788	rs12012551	T	C			c.*4489A>G	3' UTR	Position	no																					161	21546	2	54	0.007472	158	5862	2		0	188	0		0	1035	0		0	2632
X	148559824	.	C	T			c.*4453G>A	3' UTR	Position	no																					1	21642	0	0	0.0462	0	5904	0		0	186	0		0	1040	0		0	2630
X	148559825	.	G	A			c.*4452C>T	3' UTR	Position	no																					1	21664	0	0	0.0462	1	5916	0		0	187	0		0	1044	0		0	2633
X	148559859	.	A	G			c.*4418T>C	3' UTR	Position	no																					1	21770	0	1	0.0459	1	5941	0		0	191	0		0	1045	0		0	2640
X	148559878	.	G	T			c.*4399C>A	3' UTR	Position	no																					1	21751	0	0	0.046	0	5954	0		0	191	0		0	1050	0		0	2627
X	148559915	rs782519154	G	A			c.*4362C>T	3' UTR	Position	no																					4	21570	0	2	0.0001854	0	5897	0		0	188	0		0	1038	0		0	2614
X	148559922	rs782429201	G	A			c.*4355C>T	3' UTR	Position	no																					4	21452	0	2	0.0001865	3	5866	0		0	187	0		0	1033	0		0	2602
X	148559927	.	G	A			c.*4350C>T	3' UTR	Position	no																					1	21443	0	1	0.0466	1	5862	0		0	186	0		0	1030	0		0	2607
X	148559960	.	T	C			c.*4317A>G	3' UTR	Position	no																					1	21554	0	1	4.64e-05	1	5913	0		0	190	0		0	1034	0		0	2615
X	148559969	.	A	G			c.*4308T>C	3' UTR	Position	no																					1	21587	0	0	0.0463	0	5930	0		0	186	0		0	1037	0		0	2616
X	148559996	rs782461618	A	T			c.*4281T>A	3' UTR	Position	no																					2	21739	0	0	9.2e-05	2	5955	0		0	187	0		0	1058	0		0	2628
X	148560024	rs73617870	C	A			c.*4253G>T	3' UTR	Position	no																					599	21543	20	209	0.0278	578	5890	20		0	188	0		0	1047	0		0	2578
X	148560066	.	A	G			c.*4211T>C	3' UTR	Position	no																					1	21863	0	0	0.0457	0	5980	0		0	192	0		0	1054	0		0	2629
X	148560114	rs781843057	A	G			c.*4163T>C	3' UTR	Position	no																					1	21865	0	0	0.0457	0	5957	0		0	189	0		0	1055	0		0	2639
X	148560115	.	T	A			c.*4162A>T	3' UTR	Position	no																					3	21826	0	0	0.0001375	3	5946	0		0	189	0		0	1054	0		0	2636
X	148560183	rs185689277	T	C			c.*4094A>G	3' UTR	Position	no																					2	21809	0	0	0.0917	0	5956	0		0	191	0		0	1053	0		0	2632
X	148560301	rs149847110	G	A			c.*3976C>T	3' UTR	Position	no																					173	21624	5	51	0.008	173	5892	5		0	186	0		0	1036	0		0	2600
X	148560424	rs782671741	G	T			c.*3853C>A	3' UTR	Position	no																					17	21919	0	8	0.0007756	17	6010	0		0	193	0		0	1067	0		0	2633
X	148560425	.	G	A			c.*3852C>T	3' UTR	Position	no																					1	21901	0	0	0.0457	1	5999	0		0	192	0		0	1065	0		0	2633
X	148560490	.	G	A			c.*3787C>T	3' UTR	Position	no																					1	21806	0	1	0.0459	1	5955	0		0	192	0		0	1053	0		0	2628
X	148560499	.	G	A			c.*3778C>T	3' UTR	Position	no																					1	21803	0	0	0.0459	1	5953	0		0	190	0		0	1059	0		0	2620
X	148560581	rs1141636	G	A			c.*3696C>T	3' UTR	Position	no																					5879	21291	644	2044	0.2761	794	5870	41		53	185	5		72	1038	1		822	2575
X	148560611	rs5936291	G	A			c.*3666C>T	3' UTR	Position	no																					2158	20917	106	738	0.1032	138	5741	2		39	181	1		18	1031	0		276	2459
X	148560636	.	G	A			c.*3641C>T	3' UTR	Position	no																					6	21658	0	3	0.000277	2	5952	0		0	189	0		0	1055	0		0	2600
X	148560642	rs188442928	T	C			c.*3635A>G	3' UTR	Position	no																					167	21709	0	50	0.007693	15	5977	0		6	187	0		0	1059	0		20	2607
X	148560650	.	A	G			c.*3627T>C	3' UTR	Position	no																					7	21688	0	3	0.0003228	0	5946	0		0	189	0		0	1048	0		3	2609
X	148560698	rs5936292	G	A			c.*3579C>T	3' UTR	Position	no																					2106	20296	104	684	0.1038	142	5509	2		36	176	1		16	1017	0		274	2419
X	148560749	.	A	G			c.*3528T>C	3' UTR	Position	no																					1	20816	0	0	0.048	1	5632	0		0	182	0		0	996	0		0	2544
X	148560764	.	G	A			c.*3513C>T	3' UTR	Position	no																					1	21097	0	0	4.74e-05	0	5733	0		0	184	0		0	1017	0		0	2557
X	148560766	rs5936188	T	C			c.*3511A>G	3' UTR	Position	no																					2580	20580	131	818	0.1254	589	5582	25		35	177	1		15	1005	0		269	2504
X	148560827	.	G	A			c.*3450C>T	3' UTR	Position	no																					1	21817	0	1	0.0458	0	6009	0		0	189	0		0	1055	0		1	2612
X	148560836	.	C	T			c.*3441G>A	3' UTR	Position	no																					1	21825	0	0	0.0458	0	6003	0		0	189	0		0	1058	0		0	2603
X	148560837	rs782192065	G	A			c.*3440C>T	3' UTR	Position	no																					3	21757	0	0	0.0001379	2	5980	0		0	189	0		0	1047	0		0	2607
X	148560848	rs781799353	G	A			c.*3429C>T	3' UTR	Position	no																					32	21768	0	10	0.00147	0	5985	0		0	187	0		0	1042	0		13	2606
X	148560866	.	G	A			c.*3411C>T	3' UTR	Position	no																					1	21682	0	0	0.0461	1	5934	0		0	190	0		0	1037	0		0	2603
X	148560890	rs180697990	T	A			c.*3387A>T	3' UTR	Position	no																					4	21693	0	2	0.0001844	0	5930	0		0	191	0		4	1045	0		0	2598
X	148560890	rs180697990	T	C			c.*3387A>G	3' UTR	Position	no																					1	21693	0	1	4.61e-05	0	5930	0		0	191	0		0	1045	0		0	2598
X	148560914	.	G	GT			c.*3362dupA	3' UTR	Position	no																					2	21755	0	1	0.0919	0	5956	0		0	190	0		2	1057	0		0	2602
X	148560962	rs781872764	C	G			c.*3315G>C	3' UTR	Position	no																					3	21850	0	3	0.0001373	0	6014	0		0	189	0		0	1061	0		0	2611
X	148561034	.	CTAAGGGAA	C			c.*3235_*3242delTTCCCTTA	3' UTR	Position	no																					1	21707	0	0	0.0461	0	5953	0		0	188	0		1	1049	0		0	2588
X	148561057	.	T	C			c.*3220A>G	3' UTR	Position	no																					1	21750	0	1	0.046	0	5956	0		0	186	0		1	1051	0		0	2592
X	148561057	.	T	G			c.*3220A>C	3' UTR	Position	no																					6	21750	1	1	0.0002759	1	5956	0		0	186	0		0	1051	0		0	2592
X	148561076	rs186446456	A	G			c.*3201T>C	3' UTR	Position	no																					46	21741	0	14	0.002116	46	5936	0		0	186	0		0	1049	0		0	2588
X	148561104	.	T	C			c.*3173A>G	3' UTR	Position	no																					1	21718	0	0	0.046	0	5938	0		0	189	0		0	1052	0		0	2582
X	148561197	.	T	C			c.*3080A>G	3' UTR	Position	no																					1	21672	0	1	0.0461	0	5924	0		0	188	0		0	1054	0		0	2570
X	148561232	.	A	G			c.*3045T>C	3' UTR	Position	no																					1	21603	0	0	0.0463	0	5885	0		0	185	0		0	1054	0		0	2564
X	148561238	.	T	TA			c.*3038dupT	3' UTR	Position	no																					2	21430	0	0	0.0933	1	5832	0		0	187	0		0	1042	0		0	2537
X	148561274	rs11969	T	C			c.*3003A>G	3' UTR	Position	no																					2185	21597	104	764	0.1012	151	5901	2		37	189	1		16	1049	0		276	2580
X	148561303	.	A	G			c.*2974T>C	3' UTR	Position	no																					1	21804	0	0	0.0459	0	5968	0		0	191	0		0	1048	0		1	2600
X	148561310	.	A	G			c.*2967T>C	3' UTR	Position	no																					1	21829	0	0	0.0458	0	5968	0		0	192	0		0	1049	0		0	2605
X	148561332	rs8965	C	T			c.*2945G>A	3' UTR	Position	no																					11326	21416	2018	4049	0.5289	2916	5813	468		98	190	10		142	1012	5		1389	2593
X	148561342	.	T	C			c.*2935A>G	3' UTR	Position	no																					1	21745	0	0	0.046	1	5909	0		0	189	0		0	1036	0		0	2614
X	148561411	rs782791720	A	G			c.*2866T>C	3' UTR	Position	no																					8	21830	0	2	0.0003665	1	5952	0		0	190	0		0	1057	0		0	2636
X	148561454	.	G	C			c.*2823C>G	3' UTR	Position	no																					4	21689	0	0	0.0001844	4	5879	0		0	189	0		0	1049	0		0	2636
X	148561458	.	A	G			c.*2819T>C	3' UTR	Position	no																					1	21717	0	0	0.0461	0	5884	0		0	189	0		0	1047	0		0	2637
X	148561471	.	A	G			c.*2806T>C	3' UTR	Position	no																					1	21685	0	1	0.0461	0	5880	0		0	190	0		0	1043	0		0	2630
X	148561489	rs782618478	CA	C			c.*2787delT	3' UTR	Position	no																					11	21594	0	6	0.0005094	11	5869	0		0	186	0		0	1035	0		0	2630
X	148561496	.	C	T			c.*2781G>A	3' UTR	Position	no																					1	21594	0	0	0.0463	1	5863	0		0	189	0		0	1032	0		0	2632
X	148561512	.	AG	A			c.*2764delC	3' UTR	Position	no																					33	21379	0	7	0.001544	0	5796	0		0	185	0		0	1026	0		13	2604
X	148561513	.	G	C			c.*2764C>G	3' UTR	Position	no																					3	21457	0	1	0.0001398	0	5814	0		0	187	0		2	1021	0		0	2614
X	148561514	rs782382712	G	A			c.*2763C>T	3' UTR	Position	no																					2	21402	0	2	0.0935	1	5812	0		0	187	0		0	1023	0		0	2584
X	148561514	rs782382712	G	C			c.*2763C>G	3' UTR	Position	no																					1	21402	0	0	0.0467	0	5812	0		0	187	0		0	1023	0		0	2584
X	148561514	rs782382712	G	T			c.*2763C>A	3' UTR	Position	no																					3	21402	0	2	0.0001402	1	5812	0		0	187	0		0	1023	0		0	2584
X	148561515	rs782692139	G	A			c.*2762C>T	3' UTR	Position	no																					1	21456	0	1	0.0466	1	5807	0		0	187	0		0	1024	0		0	2631
X	148561515	rs782692139	G	C			c.*2762C>G	3' UTR	Position	no																					3	21456	0	0	0.0001398	0	5807	0		0	187	0		0	1024	0		0	2631
X	148561515	rs782692139	G	T			c.*2762C>A	3' UTR	Position	no																					17	21456	0	8	0.0007923	2	5807	0		0	187	0		0	1024	0		0	2631
X	148561522	rs781936227	C	T			c.*2755G>A	3' UTR	Position	no																					8	21302	0	0	0.0003756	0	5766	0		0	187	0		0	1013	0		0	2606
X	148561538	.	G	A			c.*2739C>T	3' UTR	Position	no																					1	21352	0	0	0.0468	0	5771	0		0	184	0		0	1012	0		0	2618
X	148561595	rs782749726	G	A			c.*2682C>T	3' UTR	Position	no																					5	21052	0	2	0.0002375	0	5670	0		0	183	0		0	1000	0		0	2615
X	148561633	.	G	C			c.*2644C>G	3' UTR	Position	no																					1	21254	0	1	0.0471	0	5738	0		0	182	0		0	1025	0		1	2634
X	148561765	rs782189125	G	A			c.*2512C>T	3' UTR	Position	no																					17	21078	0	10	0.0008065	17	5634	0		0	176	0		0	1002	0		0	2640
X	148561782	rs782367233	CA	C			c.*2494delT	3' UTR	Position	no																					10	20631	0	4	0.0004847	0	5527	0		0	175	0		0	954	0		0	2623
X	148561807	rs782365780	T	C			c.*2470A>G	3' UTR	Position	no																					6	20633	0	1	0.0002908	6	5528	0		0	173	0		0	967	0		0	2597
X	148561869	.	G	A			c.*2408C>T	3' UTR	Position	no																					1	21414	0	1	4.67e-05	1	5791	0		0	184	0		0	1027	0		0	2636
X	148561877	rs191849217	G	T			c.*2400C>A	3' UTR	Position	no																					27	21490	0	9	0.001256	27	5824	0		0	186	0		0	1030	0		0	2639
X	148561984	rs782682910	A	T			c.*2293T>A	3' UTR	Position	no																					3	21642	0	1	0.0001386	0	5842	0		0	188	0		0	1050	0		0	2652
X	148562017	.	G	A			c.*2260C>T	3' UTR	Position	no																					3	21617	0	0	0.0001388	0	5862	0		0	183	0		0	1032	0		0	2647
X	148562025	.	A	C			c.*2252T>G	3' UTR	Position	no																					1	21722	0	0	0.046	1	5886	0		0	187	0		0	1051	0		0	2654
X	148562054	rs150166269	G	A			c.*2223C>T	3' UTR	Position	no																					202	21699	1	65	0.009309	197	5899	1		0	187	0		0	1035	0		0	2650
X	148562087	rs782189646	C	T			c.*2190G>A	3' UTR	Position	no																					5	21788	0	0	0.0002295	0	5933	0		0	190	0		0	1046	0		0	2667
X	148562097	.	C	T			c.*2180G>A	3' UTR	Position	no																					1	21728	0	0	0.046	1	5896	0		0	189	0		0	1043	0		0	2663
X	148562098	.	G	A			c.*2179C>T	3' UTR	Position	no																					1	21709	0	1	0.0461	1	5898	0		0	189	0		0	1043	0		0	2661
X	148562110	.	A	C			c.*2167T>G	3' UTR	Position	no																					1	21753	0	1	0.046	1	5916	0		0	189	0		0	1038	0		0	2661
X	148562114	rs782467736	G	T			c.*2163C>A	3' UTR	Position	no																					1	21747	0	1	0.046	1	5916	0		0	189	0		0	1044	0		0	2661
X	148562135	.	C	T			c.*2142G>A	3' UTR	Position	no																					1	21710	0	0	0.0461	1	5887	0		0	188	0		0	1045	0		0	2660
X	148562137	rs782458654	A	G			c.*2140T>C	3' UTR	Position	no																					3	21680	0	1	0.0001384	0	5876	0		0	189	0		0	1038	0		1	2660
X	148562164	.	C	T			c.*2113G>A	3' UTR	Position	no																					1	21702	0	1	0.0461	1	5901	0		0	191	0		0	1041	0		0	2659
X	148562167	rs5936293	C	T			c.*2110G>A	3' UTR	Position	no																					8003	21367	1067	2817	0.3745	1783	5802	186		55	183	5		128	1022	3		1134	2653
X	148562202	rs142809960	G	A			c.*2075C>T	3' UTR	Position	no																					761	21612	26	264	0.03521	737	5851	26		0	189	0		2	1046	0		0	2661
X	148562238	.	T	C			c.*2039A>G	3' UTR	Position	no																					1	21673	0	1	0.0461	0	5890	0		0	187	0		0	1043	0		0	2661
X	148562253	rs147395729	C	T			c.*2024G>A	3' UTR	Position	no																					138	21609	2	45	0.006386	135	5864	2		0	185	0		0	1034	0		0	2652
X	148562254	rs138033183	G	A			c.*2023C>T	3' UTR	Position	no																					490	21516	4	172	0.02277	18	5856	0		3	188	0		0	1027	0		137	2640
X	148562255	.	C	A			c.*2022G>T	3' UTR	Position	no																					1	21627	0	1	0.0462	0	5878	0		0	186	0		0	1034	0		0	2649
X	148562255	.	C	T			c.*2022G>A	3' UTR	Position	no																					1	21627	0	0	0.0462	1	5878	0		0	186	0		0	1034	0		0	2649
X	148562261	.	T	G			c.*2016A>C	3' UTR	Position	no																					1	21708	0	0	0.0461	1	5910	0		0	188	0		0	1038	0		0	2656
X	148562264	.	G	T			c.*2013C>A	3' UTR	Position	no																					1	21623	0	0	0.0463	1	5866	0		0	188	0		0	1033	0		0	2652
X	148562276	rs782382293	G	T			c.*2001C>A	3' UTR	Position	no																					30	21730	0	10	0.001381	4	5902	0		0	186	0		0	1047	0		0	2657
X	148562301	rs143500137	G	A			c.*1976C>T	3' UTR	Position	no																					342	21660	7	128	0.01579	333	5884	7		0	187	0		2	1038	0		0	2656
X	148562306	rs782217576	C	T			c.*1971G>A	3' UTR	Position	no																					16	21711	0	9	0.000737	2	5923	0		0	187	0		0	1049	0		1	2663
X	148562316	rs147148694	C	T			c.*1961G>A	3' UTR	Position	no																					91	21767	0	31	0.004181	85	5934	0		0	190	0		0	1050	0		0	2655
X	148562377	.	T	C			c.*1900A>G	3' UTR	Position	no																					1	21740	0	1	4.6e-05	0	5931	0		0	189	0		0	1042	0		1	2650
X	148562390	rs186890639	T	C			c.*1887A>G	3' UTR	Position	no																					17	21781	0	4	0.0007805	17	5949	0		0	190	0		0	1039	0		0	2653
X	148562433	.	C	T			c.*1844G>A	3' UTR	Position	no																					2	21789	0	1	0.0918	2	5944	0		0	185	0		0	1047	0		0	2652
X	148562437	.	A	G			c.*1840T>C	3' UTR	Position	no																					1	21798	0	0	0.0459	0	5950	0		0	187	0		0	1042	0		0	2655
X	148562458	.	A	C			c.*1819T>G	3' UTR	Position	no																					1	21777	0	0	0.0459	0	5959	0		0	186	0		0	1042	0		0	2652
X	148562485	.	G	A			c.*1792C>T	3' UTR	Position	no																					9	21708	0	4	0.0004146	9	5942	0		0	188	0		0	1033	0		0	2650
X	148562494	rs59508039	A	C			c.*1783T>G	3' UTR	Position	no																					748	21746	27	264	0.0344	724	5925	27		0	189	0		0	1048	0		0	2656
X	148562519	rs782306875	G	A			c.*1758C>T	3' UTR	Position	no																					2	21843	0	2	0.0916	0	5981	0		0	189	0		0	1041	0		0	2662
X	148562528	.	GA	G			c.*1748delT	3' UTR	Position	no																					1	21821	0	0	0.0458	1	5977	0		0	187	0		0	1042	0		0	2655
X	148562541	rs191834447	A	G			c.*1736T>C	3' UTR	Position	no																					10	21837	0	2	0.0004579	10	5965	0		0	189	0		0	1046	0		0	2664
X	148562544	.	CA	C			c.*1732delT	3' UTR	Position	no																					1	21786	0	0	4.59e-05	0	5950	0		0	189	0		0	1040	0		0	2657
X	148562588	.	G	A			c.*1689C>T	3' UTR	Position	no																					1	21884	0	0	4.57e-05	0	5968	0		0	191	0		0	1059	0		0	2658
X	148562599	rs1064463	G	A			c.*1678C>T	3' UTR	Position	no																					2213	21709	106	769	0.1019	182	5931	3		38	188	1		18	1056	0		278	2651
X	148562621	rs17252662	T	C			c.*1656A>G	3' UTR	Position	no																					1	21791	0	0	0.0459	1	5938	0		0	192	0		0	1052	0		0	2649
X	148562621	rs17252662	T	G			c.*1656A>C	3' UTR	Position	no																					1027	21791	28	329	0.04713	33	5938	0		1	192	0		58	1052	1		278	2649
X	148562661	.	A	G			c.*1616T>C	3' UTR	Position	no																					1	21845	0	1	0.0458	1	5948	0		0	188	0		0	1055	0		0	2655
X	148562669	.	T	C			c.*1608A>G	3' UTR	Position	no																					1	21782	0	0	0.0459	1	5935	0		0	187	0		0	1051	0		0	2646
X	148562677	.	GCAA	G			c.*1597_*1599delTTG	3' UTR	Position	no																					1	21762	0	0	0.046	0	5904	0		0	185	0		1	1051	0		0	2648
X	148562725	rs782811357	C	T			c.*1552G>A	3' UTR	Position	no																					15	21584	0	6	0.000695	15	5836	0		0	184	0		0	1039	0		0	2639
X	148562726	.	G	A			c.*1551C>T	3' UTR	Position	no																					1	21628	0	0	0.0462	0	5855	0		0	186	0		0	1038	0		0	2640
X	148562739	rs146600601	G	A			c.*1538C>T	3' UTR	Position	no																					48	21659	1	14	0.002216	48	5879	1		0	183	0		0	1037	0		0	2643
X	148562744	rs782742133	C	T			c.*1533G>A	3' UTR	Position	no																					2	21696	0	1	0.0922	0	5902	0		0	187	0		0	1031	0		0	2642
X	148562745	rs73640665	T	C			c.*1532A>G	3' UTR	Position	no																					239	21613	2	84	0.01106	237	5848	2		0	186	0		0	1033	0		0	2648
X	148562757	.	C	T			c.*1520G>A	3' UTR	Position	no																					4	21674	0	2	0.0001846	0	5881	0		0	187	0		4	1035	0		0	2645
X	148562798	.	G	A			c.*1479C>T	3' UTR	Position	no																					2	21711	0	1	0.0921	0	5911	0		0	187	0		0	1049	0		0	2631
X	148562801	.	G	C			c.*1476C>G	3' UTR	Position	no																					1	21750	0	0	0.046	0	5929	0		0	186	0		0	1050	0		0	2635
X	148562807	.	G	A			c.*1470C>T	3' UTR	Position	no																					1	21715	0	0	0.0461	1	5912	0		0	185	0		0	1050	0		0	2636
X	148562808	.	T	C			c.*1469A>G	3' UTR	Position	no																					1	21770	0	0	0.0459	0	5934	0		1	187	0		0	1045	0		0	2644
X	148562819	.	ACAGT	A			c.*1454_*1457delACTG	3' UTR	Position	no																					1	21765	0	1	0.046	1	5927	0		0	188	0		0	1051	0		0	2643
X	148562820	.	C	A			c.*1457G>T	3' UTR	Position	no																					14	21778	0	4	0.0006429	14	5928	0		0	188	0		0	1048	0		0	2642
X	148562852	rs781984043	G	A			c.*1425C>T	3' UTR	Position	no																					1	21719	0	0	0.046	1	5919	0		0	188	0		0	1043	0		0	2628
X	148562879	rs182686429	C	A			c.*1398G>T	3' UTR	Position	no																					25	21752	0	6	0.001149	0	5909	0		0	191	0		0	1047	0		3	2632
X	148562898	.	T	G			c.*1379A>C	3' UTR	Position	no																					1	21809	0	1	0.0459	1	5942	0		0	191	0		0	1052	0		0	2632
X	148562911	.	C	G			c.*1366G>C	3' UTR	Position	no																					1	21815	0	1	0.0458	0	5940	0		0	191	0		0	1050	0		0	2631
X	148562959	.	T	G			c.*1318A>C	3' UTR	Position	no																					1	21899	0	0	0.0457	1	5995	0		0	191	0		0	1054	0		0	2635
X	148562965	.	T	C			c.*1312A>G	3' UTR	Position	no																					1	21902	0	1	0.0457	0	5989	0		0	193	0		0	1052	0		0	2637
X	148562981	.	T	C			c.*1296A>G	3' UTR	Position	no																					1	21938	0	0	0.0456	0	6009	0		0	193	0		0	1054	0		0	2634
X	148563007	.	C	T			c.*1270G>A	3' UTR	Position	no																					1	21852	0	0	0.0458	1	6003	0		0	192	0		0	1048	0		0	2607
X	148563008	rs186870252	A	G			c.*1269T>C	3' UTR	Position	no																					1	21923	0	1	0.0456	0	6026	0		0	192	0		0	1054	0		0	2617
X	148563042	.	T	C			c.*1235A>G	3' UTR	Position	no																					2	21716	0	1	9.21e-05	2	5958	0		0	188	0		0	1042	0		0	2587
X	148563074	.	A	G			c.*1203T>C	3' UTR	Position	no																					1	21659	0	0	0.0462	0	5943	0		0	189	0		0	1048	0		0	2542
X	148563141	.	A	AAAT			c.*1133_*1135dupATT	3' UTR	Position	no																					2	21544	0	1	0.0928	2	5879	0		0	186	0		0	1043	0		0	2531
X	148563150	rs4844025	C	T			c.*1127G>A	3' UTR	Position	no																					10381	21151	1798	3613	0.4908	2163	5767	269		92	181	10		139	1018	5		1359	2532
X	148563177	.	T	G			c.*1100A>C	3' UTR	Position	no																					1	21705	0	1	0.0461	1	5957	0		0	189	0		0	1047	0		0	2570
X	148563233	rs782561209	G	A			c.*1044C>T	3' UTR	Position	no																					14	21739	0	5	0.000644	14	5951	0		0	192	0		0	1049	0		0	2590
X	148563238	.	T	C			c.*1039A>G	3' UTR	Position	no																					2	21781	0	2	0.0918	2	5974	0		0	191	0		0	1052	0		0	2591
X	148563249	.	T	A			c.*1028A>T	3' UTR	Position	no																					1	21739	0	0	4.6e-05	1	5949	0		0	191	0		0	1051	0		0	2587
X	148563258	.	T	A			c.*1019A>T	3' UTR	Position	no																					1	21770	0	0	0.0459	1	5968	0		0	191	0		0	1054	0		0	2601
X	148563325	rs782672366	GTTTTC	G			c.*947_*951delGAAAA	3' UTR	Position	no																					7	21642	0	1	0.0003234	7	5925	0		0	190	0		0	1047	0		0	2565
X	148563326	.	T	C			c.*951A>G	3' UTR	Position	no																					1	21735	0	0	0.046	0	5959	0		0	191	0		0	1050	0		0	2571
X	148563328	rs782205097	T	C			c.*949A>G	3' UTR	Position	no																					6	21759	0	4	0.0002757	0	5959	0		0	191	0		6	1057	0		0	2577
X	148563330	.	C	A			c.*947G>T	3' UTR	Position	no																					1	21673	0	0	0.0461	1	5935	0		0	186	0		0	1052	0		0	2570
X	148563349	rs782318449	T	A			c.*928A>T	3' UTR	Position	no																					6	21703	0	4	0.0002765	0	5943	0		0	190	0		0	1044	0		0	2569
X	148563351	rs782095920	G	A			c.*926C>T	3' UTR	Position	no																					6	21650	0	4	0.0002771	0	5926	0		0	190	0		0	1038	0		0	2566
X	148563443	.	T	C			c.*834A>G	3' UTR	Position	no																					1	21801	0	1	0.0459	1	5994	0		0	186	0		0	1053	0		0	2590
X	148563486	rs782789624	G	A			c.*791C>T	3' UTR	Position	no																					7	21732	0	1	0.0003221	4	5963	0		0	187	0		0	1058	0		0	2581
X	148563533	.	A	G			c.*744T>C	3' UTR	Position	no																					2	21738	0	2	9.2e-05	2	5975	0		0	191	0		0	1053	0		0	2561
X	148563534	.	C	A			c.*743G>T	3' UTR	Position	no																					1	21698	0	0	0.0461	1	5976	0		0	191	0		0	1051	0		0	2544
X	148563536	.	A	T			c.*741T>A	3' UTR	Position	no																					1	21717	0	1	0.0461	0	5969	0		0	191	0		0	1051	0		0	2551
X	148563547	.	G	A			c.*730C>T	3' UTR	Position	no																					1	21598	0	0	4.63e-05	0	5937	0		0	187	0		0	1042	0		0	2529
X	148563562	.	T	C			c.*715A>G	3' UTR	Position	no																					1	21643	0	0	4.62e-05	0	5963	0		0	187	0		0	1055	0		0	2511
X	148563567	.	A	G			c.*710T>C	3' UTR	Position	no																					1	21697	0	0	0.0461	1	5979	0		0	187	0		0	1048	0		0	2528
X	148563571	.	T	C			c.*706A>G	3' UTR	Position	no																					2	21669	0	0	9.23e-05	2	5968	0		0	187	0		0	1051	0		0	2530
X	148563600	rs782027282	C	G			c.*677G>C	3' UTR	Position	no																					1	21706	0	1	0.0461	0	5965	0		0	192	0		0	1051	0		0	2542
X	148563606	.	T	A			c.*671A>T	3' UTR	Position	no																					1	21738	0	1	4.6e-05	0	5992	0		0	189	0		0	1054	0		0	2533
X	148563654	rs782149968	C	T			c.*623G>A	3' UTR	Position	no																					2	21660	0	1	0.0923	0	5974	0		0	190	0		0	1048	0		0	2520
X	148563673	.	T	A			c.*604A>T	3' UTR	Position	no																					1	21705	0	0	0.0461	1	5984	0		0	188	0		0	1056	0		0	2531
X	148563673	.	T	C			c.*604A>G	3' UTR	Position	no																					1	21705	0	0	0.0461	0	5984	0		0	188	0		0	1056	0		0	2531
X	148563734	.	C	A			c.*543G>T	3' UTR	Position	no																					1	21364	0	0	0.0468	0	5899	0		0	189	0		0	1027	0		0	2458
X	148563752	.	A	G			c.*525T>C	3' UTR	Position	no																					1	21442	0	0	0.0466	0	5921	0		0	184	0		0	1040	0		0	2461
X	148563768	rs781919857	C	T			c.*509G>A	3' UTR	Position	no																					1	21305	0	0	0.0469	0	5897	0		0	187	0		1	1030	0		0	2390
X	148563834	.	A	G			c.*443T>C	3' UTR	Position	no																					3	21419	0	1	0.0001401	0	5922	0		0	188	0		0	1043	0		0	2409
X	148563859	rs145734314	G	C			c.*418C>G	3' UTR	Position	no																					448	21191	6	143	0.02114	26	5828	0		16	185	1		0	1031	0		70	2379
X	148563865	rs182115584	T	C			c.*412A>G	3' UTR	Position	no																					7	21393	0	3	0.0003272	7	5891	0		0	188	0		0	1037	0		0	2433
X	148563960	rs189108448	G	A			c.*317C>T	3' UTR	Position	no																					4	21413	0	0	0.0001868	4	5861	0		0	189	0		0	1030	0		0	2508
X	148563960	rs189108448	G	T			c.*317C>A	3' UTR	Position	no																					12	21413	0	5	0.0005604	12	5861	0		0	189	0		0	1030	0		0	2508
X	148563965	rs148929875	C	T			c.*312G>A	3' UTR	Position	no																					47	21365	1	19	0.0022	44	5865	1		0	189	0		0	1019	0		0	2500
X	148563966	rs193133326	G	A			c.*311C>T	3' UTR	Position	no																					2	21231	0	1	9.42e-05	2	5817	0		0	191	0		0	1029	0		0	2461
X	148564026	.	C	T			c.*251G>A	3' UTR	Position	no																					1	19499	0	0	0.0513	1	5399	0		0	174	0		0	989	0		0	2229
X	148564027	.	G	A			c.*250C>T	3' UTR	Position	no																					3	19404	0	1	0.0001546	0	5371	0		0	173	0		0	997	0		0	2219
X	148564044	.	A	G			c.*233T>C	3' UTR	Position	no																					2	16677	0	0	0.0001199	0	4934	0		0	150	0		0	982	0		0	1868
X	148564052	rs71753099	T	TA			c.*224dupT	3' UTR	Position	no																					103	19650	2	30	0.005242	95	5476	2		0	167	0		1	976	0		0	2134
X	148564052	rs71753099	TA	T			c.*224delT	3' UTR	Position	no																					7468	19650	1003	2479	0.3801	1501	5476	138		58	167	5		118	976	3		1044	2134
X	148564052	rs71753099	TAA	T			c.*223_*224delTT	3' UTR	Position	no																					3	19650	0	2	0.0001527	0	5476	0		0	167	0		0	976	0		0	2134
X	148564053	rs782573761	A	T			c.*224T>A	3' UTR	Position	no																					29	20109	0	8	0.001442	0	5458	0		0	172	0		0	996	0		14	2278
X	148564059	.	A	C			c.*218T>G	3' UTR	Position	no																					1	21681	0	1	0.0461	0	5946	0		0	191	0		0	1051	0		0	2582
X	148564060	.	A	T			c.*217T>A	3' UTR	Position	no																					1	21647	0	1	4.62e-05	0	5927	0		0	191	0		0	1046	0		0	2580
X	148564117	rs185589028	T	C			c.*160A>G	3' UTR	Position	no																					33	21560	0	7	0.001531	0	5884	0		0	192	0		0	1027	0		14	2596
X	148564172	rs188552517	G	A			c.*105C>T	3' UTR	Position	no																					37	21603	0	13	0.001713	3	5895	0		1	190	0		0	1025	0		4	2616
X	148564187	rs782283629	TATGGGTAATC	T			c.*80_*89delGATTACCCAT	3' UTR	Position	no																					20	21689	0	6	0.0009221	20	5905	0		0	188	0		0	1042	0		0	2629
X	148564204	.	C	G			c.*73G>C	3' UTR	Position	no																					1	21617	0	0	0.0463	1	5883	0		0	192	0		0	1032	0		0	2635
X	148564204	.	C	T			c.*73G>A	3' UTR	Position	no																					1	21617	0	0	0.0463	0	5883	0		0	192	0		0	1032	0		0	2635
X	148564233	.	C	G			c.*44G>C	3' UTR	Position	no																					1	173641	0	0	0.00576	0	12019	0		0	7222	0		0	12681	0		0	14809
X	148564240	rs192118605	G	A			c.*37C>T	3' UTR	Position	no																					39	175544	0	13	0.0002222	0	12118	0		0	7249	0		38	12771	0		0	15248
X	148564246	rs782432215	C	T			c.*31G>A	3' UTR	Position	no																					2	176564	0	2	0.0113	0	12168	0		0	7262	0		0	12836	0		0	15561
X	148564248	.	T	C			c.*29A>G	3' UTR	Position	no																					1	176826	0	0	0.00566	0	12178	0		0	7272	0		0	12841	0		0	15638
X	148564255	.	T	C			c.*22A>G	3' UTR	Position	no																					1	177407	0	1	0.00564	0	12208	0		0	7272	0		0	12850	0		0	15862
X	148564266	.	G	T			c.*11C>A	3' UTR	Position	no																					1	21465	0	0	0.0466	1	5789	0		0	189	0		0	1028	0		0	2640
X	148564270	rs375940553	G	T			c.*7C>A	3' UTR	Position	no																					2	177906	0	0	0.0112	0	12220	0		1	7281	0		0	12857	0		0	16120
X	148564282	.	G	A	p.Pro550Ser	p.Pro550Ser	c.1648C>T	missense	Hemi	no									1	0	0	1	1	3	probably damaging	Not deleterious	Neutral	Damaging	Disease		1	86290	0	1	1159	0	8417	0						1	6573	0		0	4452
X	148564288	.	A	G	p.Leu548Leu	p.Leu548Leu	c.1642T>C	synonymous	Type	no																					3	178366	0	1	0.0168	0	12238	0		0	7287	0		0	12864	0		0	16351
X	148564301	rs782379005	A	G	p.Asp543Asp	p.Asp543Asp	c.1629T>C	synonymous	Type	no																					1	178449	0	0	0.0056	0	12243	0		0	7289	0		1	12868	0		0	16404
X	148564307	.	A	C	p.Gly541Gly	p.Gly541Gly	c.1623T>G	synonymous	Type	no																					2	178415	0	0	0.0112	0	12242	0		0	7286	0		0	12869	0		0	16414
X	148564308	rs368926410	C	T	p.Gly541Asp	p.Gly541Asp	c.1622G>A	missense	Hemi	no									0	0	0	0	0	0	benign	Not deleterious	Neutral	Tolerated	Neutral		2	200008	0	1	1e-05	1	18094	0		0	7476	0		0	13922	0		0	19055
X	148564309	rs145056272	C	A	p.Gly541Cys	p.Gly541Cys	c.1621G>T	missense	Prediction	no									1	0	0	0	0	1	probably damaging	Not deleterious	Neutral	Tolerated	Neutral		1	178398	0	0	0.00561	0	12242	0		0	7286	0		0	12869	0		0	16408
X	148564314	rs148723108	G	C	p.Ser539Cys	p.Ser539Cys	c.1616C>G	missense	Prediction	no									1	0	0	1	0	2	probably damaging	Not deleterious	Neutral	Damaging	Neutral		1	178383	0	0	0.00561	0	12241	0		0	7282	0		0	12868	0		0	16418
X	148564326	rs782166680	A	G	p.Met535Thr	p.Met535Thr	c.1604T>C	missense	Prediction	no									0	0	0	1	0	1	benign	Not deleterious	Neutral	Damaging	Neutral		2	178457	0	0	0.0112	0	12243	0		0	7284	0		2	12870	0		0	16436
X	148564326	rs782166680	A	T	p.Met535Lys	p.Met535Lys	c.1604T>A	missense	Hemi	no									0	0	1	1	1	3	benign	Not deleterious	Deleterious	Damaging	Disease		4	178457	0	1	0.0224	0	12243	0		0	7284	0		0	12870	0		0	16436
X	148564334	.	A	G	p.Asp532Asp	p.Asp532Asp	c.1596T>C	synonymous	Type	no																					1	178469	0	0	0.0056	1	12242	0		0	7282	0		0	12870	0		0	16438
X	148564335	rs781844928	T	A	p.Asp532Val	p.Asp532Val	c.1595A>T	missense	Prediction	max									1	0	1	1	1	4	probably damaging	Not deleterious	Deleterious	Damaging	Disease		3	178462	0	0	0.0168	0	12242	0		0	7285	0		0	12870	0		0	16438
X	148564336	.	C	T	p.Asp532Asn	p.Asp532Asn	c.1594G>A	missense	Prediction	no									1	0	0	0	1	2	possibly damaging	Not deleterious	Neutral	Tolerated	Disease		1	178452	0	0	0.0056	0	12242	0		1	7285	0		0	12870	0		0	16436
X	148564354	rs782482845	C	A	p.Asp526Tyr	p.Asp526Tyr	c.1576G>T	missense	Hemi	no									1	0	0	1	1	3	possibly damaging	Not deleterious	Neutral	Damaging	Disease		1	178518	0	1	0.0056	0	12244	0		0	7289	0		1	12870	0		0	16438
X	148564370	rs782724941	C	T	p.Gly520Gly	p.Gly520Gly	c.1560G>A	synonymous	Type	no																					4	178587	0	0	2.24e-05	0	12245	0		0	7292	0		0	12870	0		0	16444
X	148564378	rs781803924	G	C	p.His518Asp	p.His518Asp	c.1552C>G	missense	Hemi	no									1	0	1	0	1	3	possibly damaging	Not deleterious	Deleterious	Tolerated	Disease		1	178630	0	1	0.0056	0	12245	0		0	7294	0		0	12870	0		0	16444
X	148564382	rs782433387	G	A	p.Asp516Asp	p.Asp516Asp	c.1548C>T	synonymous	Type	no																					1	178635	0	1	0.0056	0	12245	0		0	7292	0		0	12870	0		0	16443
X	148564390	.	A	G	p.Phe514Leu	p.Phe514Leu	c.1540T>C	missense	Prediction	no									0	0	1	0	1	2	benign	Not deleterious	Deleterious	Tolerated	Disease		1	178652	0	0	0.0056	0	12245	0		0	7293	0		0	12870	0		0	16444
X	148564391	.	G	T	p.Asn513Lys	p.Asn513Lys	c.1539C>A	missense	Hemi	no									1	0	1	1	1	4	possibly damaging	Not deleterious	Deleterious	Damaging	Disease		1	178649	0	1	0.0056	0	12245	0		0	7294	0		0	12870	0		0	16443
X	148564394	rs782673868	A	T	p.Ala512Ala	p.Ala512Ala	c.1536T>A	synonymous	Type	no																					3	200491	0	1	0.015	0	18183	0		0	7483	0		3	13929	0		0	19104
X	148564399	rs782272275	G	A	p.Leu511Leu	p.Leu511Leu	c.1531C>T	synonymous	Type	no																					1	178663	0	0	0.0056	0	12245	0		0	7294	0		0	12870	0		0	16445
X	148564419	.	C	T	p.Gly504Asp	p.Gly504Asp	c.1511G>A	missense	Hemi	no									1	0	1	1	1	4	possibly damaging	Not deleterious	Deleterious	Damaging	Disease		7	178670	0	1	0.0392	0	12245	0		0	7294	0		0	12870	0		0	16445
X	148564431	rs372205468	G	A	p.Thr500Ile	p.Thr500Ile	c.1499C>T	missense	Hemi	no									1	1	1	1	1	5	probably damaging	Disease	Deleterious	Damaging	Disease		18	200414	0	6	0.0898	1	18169	0		0	7477	0		11	13926	0		0	19099
X	148564437	.	C	G	p.Arg498Thr	p.Arg498Thr	c.1493G>C	missense	Hemi	no									1	1	1	1	1	5	probably damaging	Disease	Deleterious	Damaging	Disease		1	178657	0	1	0.0056	0	12246	0		0	7294	0		0	12870	0		0	16445
X	148564440	rs142248439	T	C	p.Tyr497Cys	p.Tyr497Cys	c.1490A>G	missense	Hemi	no									1	1	1	1	1	5	probably damaging	Disease	Deleterious	Damaging	Disease		26	200426	0	7	0.0001297	12	18174	0		0	7482	0		0	13925	0		7	19107
X	148564446	.	A	G	p.Ile495Thr	p.Ile495Thr	c.1484T>C	missense	Prediction	no									0	0	0	0	0	0	benign	Not deleterious	Neutral	Tolerated	Neutral		1	178639	0	0	0.0056	1	12246	0		0	7293	0		0	12870	0		0	16446
X	148564447	rs782228221	T	C	p.Ile495Val	p.Ile495Val	c.1483A>G	missense	Hemi	no									0	0	0	0	0	0	benign	Not deleterious	Neutral	Tolerated	Neutral		2	178641	0	1	1.12e-05	1	12246	0		0	7293	0		0	12870	0		0	16446
X	148564451	.	G	A	p.Arg493Arg	p.Arg493Arg	c.1479C>T	synonymous	Type	no																					2	200388	0	0	0.00998	1	18169	0		0	7480	0		0	13922	0		0	19107
X	148564452	rs782347729	C	T	p.Arg493His	p.Arg493His	c.1478G>A	missense	Hemi	no									1	1	1	1	1	5	probably damaging	Disease	Deleterious	Damaging	Disease		3	178625	0	1	0.0168	0	12246	0		0	7293	0		2	12870	0		0	16446
X	148564453	rs782190885	G	A	p.Arg493Cys	p.Arg493Cys	c.1477C>T	missense	Prediction	yes									1	1	1	1	1	5	probably damaging	Disease	Deleterious	Damaging	Disease		1	178618	0	0	0.0056	0	12245	0		1	7293	0		0	12870	0		0	16445
X	148564455	rs782590564	A	G	p.Ile492Thr	p.Ile492Thr	c.1475T>C	missense	Hemi	no									1	1	1	1	1	5	possibly damaging	Disease	Deleterious	Damaging	Disease		2	178642	0	1	1.12e-05	0	12246	0		0	7293	0		0	12870	0		0	16446
X	148564472	rs782189099	C	T	p.Lys486Lys	p.Lys486Lys	c.1458G>A	synonymous	Type	no																					1	178612	0	1	0.0056	0	12246	0		0	7294	0		0	12870	0		0	16446
X	148564476	rs782430567	A	G	p.Ile485Thr	p.Ile485Thr	c.1454T>C	missense	Hemi	no									1	0	1	1	1	4	probably damaging	Not deleterious	Deleterious	Damaging	Disease		1	178620	0	1	0.0056	0	12246	0		0	7294	0		0	12870	0		0	16446
X	148564486	rs782022550	A	T	p.Leu482Ile	p.Leu482Ile	c.1444T>A	missense	Hemi	no									1	0	0	1	1	3	probably damaging	Not deleterious	Neutral	Damaging	Disease		2	178617	0	1	1.12e-05	0	12245	0		0	7293	0		0	12870	0		0	16445
X	148564492	rs782107496	G	A	p.Pro480Ser	p.Pro480Ser	c.1438C>T	missense	Hemi	no									1	0	1	1	1	4	probably damaging	Not deleterious	Deleterious	Damaging	Disease		2	178603	0	2	1.12e-05	0	12245	0		0	7293	0		0	12870	0		0	16445
X	148564510	rs199982552	G	T	p.Gln474Lys	p.Gln474Lys	c.1420C>A	missense	Prediction	no									1	0	0	0	1	2	possibly damaging	Not deleterious	Neutral	Tolerated	Disease		1	178597	0	0	0.0056	1	12246	0		0	7293	0		0	12870	0		0	16440
X	148564533	.	T	A	p.Tyr466Phe	p.Tyr466Phe	c.1397A>T	missense	Prediction	max									1	0	1	1	1	4	probably damaging	Not deleterious	Deleterious	Damaging	Disease		1	178565	0	0	5.6e-06	0	12246	0		0	7281	0		0	12869	0		0	16427
X	148564538	rs781951068	G	A	p.Ser464Ser	p.Ser464Ser	c.1392C>T	synonymous	Type	no																					1	178490	0	0	0.0056	0	12246	0		0	7265	0		0	12868	0		0	16421
X	148564550	rs782063057	C	T	p.Leu460Leu	p.Leu460Leu	c.1380G>A	synonymous	Type	no																					1	178311	0	1	0.00561	0	12245	0		0	7243	0		0	12869	0		0	16398
X	148564554	.	T	C	p.Glu459Gly	p.Glu459Gly	c.1376A>G	missense	Prediction	max									0	0	1	1	1	3	benign	Not deleterious	Deleterious	Damaging	Disease		1	21614	0	0	0.0463	0	5871	0		0	188	0		0	1036	0		1	2656
X	148564557	rs782697859	C	A	p.Arg458Leu	p.Arg458Leu	c.1373G>T	missense	Hemi	no									0	0	0	0	0	0	benign	Not deleterious	Neutral	Tolerated	Neutral		1	177984	0	1	0.00562	0	12242	0		0	7202	0		0	12863	0		0	16376
X	148564557	rs782697859	C	T	p.Arg458His	p.Arg458His	c.1373G>A	missense	Prediction	no									0	0	0	0	0	0	benign	Not deleterious	Neutral	Tolerated	Neutral		2	199550	0	0	0.01	1	18099	0		0	7390	0		0	13886	0		0	19022
X	148564558	rs782340858	G	A	p.Arg458Cys	p.Arg458Cys	c.1372C>T	missense	Hemi	no									1	0	0	1	0	2	probably damaging	Not deleterious	Neutral	Damaging	Neutral		6	178056	0	3	3.37e-05	0	12241	0		0	7211	0		2	12865	0		0	16382
X	148564558	rs782340858	G	C	p.Arg458Gly	p.Arg458Gly	c.1372C>G	missense	Hemi	no									0	0	0	0	0	0	benign	Not deleterious	Neutral	Tolerated	Neutral		4	21652	0	2	0.0001847	0	5880	0		0	187	0		0	1031	0		0	2653
X	148564561	rs782793881	G	A	p.Pro457Ser	p.Pro457Ser	c.1369C>T	missense	Hemi	no									0	0	0	0	1	1	benign	Not deleterious	Neutral	Tolerated	Disease		1	177784	0	1	0.00563	0	12238	0		0	7170	0		0	12862	0		0	16369
X	148564567	rs376811313	C	G	p.Gly455Arg	p.Gly455Arg	c.1363G>C	missense	Hemi	no									0	0	0	0	0	0	benign	Not deleterious	Neutral	Tolerated	Neutral		1	177656	0	1	0.00563	0	12239	0		0	7160	0		0	12867	0		0	16339
X	148564570	rs782614727	G	A	p.Pro454Ser	p.Pro454Ser	c.1360C>T	missense	Hemi	no									0	0	0	0	0	0	benign	Not deleterious	Neutral	Tolerated	Neutral		1	177613	0	1	5.63e-06	0	12241	0		0	7158	0		0	12865	0		0	16334
X	148564578	rs369603623	G	A	p.Pro451Leu	p.Pro451Leu	c.1352C>T	missense	Hemi	no									0	0	0	0	0	0	benign	Not deleterious	Neutral	Tolerated	Neutral		4	177070	0	2	0.0226	0	12236	0		0	7087	0		1	12863	0		0	16307
X	148564578	rs369603623	G	C	p.Pro451Arg	p.Pro451Arg	c.1352C>G	missense	Hemi	no									0	0	0	0	0	0	benign	Not deleterious	Neutral	Tolerated	Neutral		5	177070	0	1	0.0282	0	12236	0		0	7087	0		0	12863	0		0	16307
X	148564581	rs782443447	T	A	p.Asp450Val	p.Asp450Val	c.1349A>T	missense	Prediction	no									0	0	0	0	0	0	benign	Not deleterious	Neutral	Tolerated	Neutral		1	177049	0	0	0.00565	0	12233	0		0	7074	0		0	12862	0		0	16317
X	148564583	rs782690963	C	T	p.Glu449Glu	p.Glu449Glu	c.1347G>A	synonymous	Type	no																					4	176786	0	3	0.0226	0	12232	0		0	7042	0		0	12854	0		4	16307
X	148564596	rs782371096	C	A	p.Arg445Leu	p.Arg445Leu	c.1334G>T	missense	Prediction	no									0	0	0	0	0	0	benign	Not deleterious	Neutral	Tolerated	Neutral		1	176137	0	0	0.00568	0	12223	0		0	6976	0		0	12850	0		0	16255
X	148564596	rs782371096	C	T	p.Arg445His	p.Arg445His	c.1334G>A	missense	Hemi	no									0	0	0	0	0	0	benign	Not deleterious	Neutral	Tolerated	Neutral		2	197647	0	2	0.0101	0	18051	0		0	7163	0		0	13880	0		0	18907
X	148564597	.	G	A	p.Arg445Cys	p.Arg445Cys	c.1333C>T	missense	Hemi	no									1	0	0	0	1	2	probably damaging	Not deleterious	Neutral	Tolerated	Disease		3	176238	0	1	0.017	0	12229	0		0	6987	0		1	12853	0		0	16257
X	148564603	rs199422227	G	T	p.Arg443Arg	p.Arg443Arg	c.1327C>A	synonymous	Type	no																					3	176065	0	3	0.017	0	12229	0		0	6969	0		0	12848	0		0	16246
X	148564618	.	G	C	p.Leu438Val	p.Leu438Val	c.1312C>G	missense	Prediction	no									1	0	0	0	1	2	possibly damaging	Not deleterious	Neutral	Tolerated	Disease		1	21530	0	0	0.0465	0	5834	0		0	189	0		0	1028	0		0	2650
X	148564623	.	T	C	p.Lys436Arg	p.Lys436Arg	c.1307A>G	missense	Hemi	no									0	0	0	0	0	0	benign	Not deleterious	Neutral	Tolerated	Neutral		1	176538	0	1	0.00567	0	12233	0		0	7033	0		0	12848	0		0	16277
X	148564634	.	G	A	p.Cys432Cys	p.Cys432Cys	c.1296C>T	synonymous	Type	no																					1	177236	0	0	0.00564	0	12239	0		0	7131	0		1	12853	0		0	16321
X	148564637	rs782203657	C	G	p.Leu431Leu	p.Leu431Leu	c.1293G>C	synonymous	Type	no																					2	177168	0	0	0.0113	0	12234	0		0	7115	0		0	12847	0		0	16328
X	148564640	rs140633427	C	T	p.Glu430Glu	p.Glu430Glu	c.1290G>A	synonymous	Type	no																					5	177170	0	2	0.0282	5	12230	0		0	7119	0		0	12828	0		0	16341
X	148564645	rs781916566	C	T	p.Val429Ile	p.Val429Ile	c.1285G>A	missense	Prediction	no									0	0	0	0	0	0	benign	Not deleterious	Neutral	Tolerated	Neutral		1	177110	0	0	0.00565	0	12227	0		0	7114	0		0	12820	0		0	16340
X	148564646	rs782163574	G	A	p.His428His	p.His428His	c.1284C>T	synonymous	Type	no																					11	198737	0	4	0.0554	0	18039	0		0	7318	0		11	13841	0		0	18985
X	148564649	rs782405504	A	C	p.Phe427Leu	p.Phe427Leu	c.1281T>G	missense	Hemi	no									0	0	1	0	1	2	benign	Not deleterious	Deleterious	Tolerated	Disease		1	177245	0	1	0.00564	0	12222	0		0	7126	0		0	12810	0		0	16354
X	148564660	rs373820890	C	T	p.Val424Ile	p.Val424Ile	c.1270G>A	missense	Hemi	no									0	0	0	0	0	0	benign	Not deleterious	Neutral	Tolerated	Neutral		8	198835	0	2	0.0402	1	17998	0		0	7360	0		5	13821	0		0	19018
[truncated: 643 more rows]
[truncated: 18 more columns]

## Sheet: SGSH
Chrom	Position	RSID	Reference	Alternate	Consequence	Protein Consequence	Transcript Consequence	Annotation	Criterion	Consider Pathogenic?	Trancript	HSF	DS_AG	DS_AL	DS_DG	DS_DL	SpliceAI	SIFT INFRAME	Polyphen2	MutPred	PROVEAN	SIFT	REVEL	Soma	Polyphen2	MutPred	PROVEAN	SIFT	REVEL	Flags	Allele Count	Allele Number	Number of Homozygotes	Allele Frequency	Allele Count African	Allele Number African	Homozygote Count African	Allele Frequency African	Allele Count Ashkenazi Jewish	Allele Number Ashkenazi Jewish	Homozygote Count Ashkenazi Jewish	Allele Frequency Ashkenazi Jewish	Allele Count East Asian	Allele Number East Asian	Homozygote Count East Asian	Allele Frequency East Asian	Allele Count European (Finnish)	Allele Number European (Finnish)	Homozygote Count European (Finnish)
[truncated: 2,043 more rows]
[truncated: 17 more columns]

[truncated: 8 more sheets: NAGLU, HGSNAT, GNS, GALNS, GLB1, ARSB, GUSB, HYAL1]
